# Supplementary material for: Mapping and Validation of Quantitative Trait Loci on Yield-Related Traits Using Bi-Parental Recombinant Inbred Lines and Reciprocal Single-Segment Substitution Lines in Rice (Oryza sativa L.)
Source: Plants (Basel). 2024 Dec 26;14(1):43. doi: 10.3390/plants14010043 (PMC11723429; doi:10.3390/plants14010043)
Supplement: Supplementary file 1 [file plants-14-00043-s001.zip]

Archive with 5 entries (5 files):
- Data S1.xlsx
- Table S1.xlsx
- Table S2.xlsx
- Table S3..xlsx
- Table S4.xlsx
