# Supplementary material for: Mapping and Validation of Quantitative Trait Loci on Yield-Related Traits Using Bi-Parental Recombinant Inbred Lines and Reciprocal Single-Segment Substitution Lines in Rice (Oryza sativa L.)
Source: Plants (Basel). 2024 Dec 26;14(1):43. doi: 10.3390/plants14010043 (PMC11723429; doi:10.3390/plants14010043)
Supplement: Supplementary file 1 [file plants-14-00043-s001.zip › Data S1.xlsx]

## Sheet: SSSLs-genotypic
							AIS Genotypic Information
	Chr.01												Chr.02												Chr.03												Chr.04
NAIS	RM5496	RM572	RM312	RM493	RM488	RM212	RM1003	RM486	RM3403	RM265	RM14	RM5410	RM211	RM71	RM5699	RM5390	RM1313	RM424	RM324	RM29	RM262	RM6	RM425	RM138	RM523	RM5474	RM3131	RM3467	RM7	RM251	RM5748	RM282	RM411	RM570	RM5548	RM7389	RM335	RM518	RM307	RM1359	RM1155	RM252	RM241	RM7187	RM317	RM5473	RM131	RM127	RM280
A1	2	2	2	0	0	0	0	0	0	0	0	0	0	0	0	0	0	0	0	0	0	0	0	0	0	0	0	0	0	0	0	0	0	0	0	0	0	0	0	0	0	0	0	0	0	0	0	0	0
A2	2	2	2	2	2	0	0	0	0	0	0	0	0	0	0	0	0	0	0	0	0	0	0	0	0	0	0	0	0	0	0	0	0	0	0	0	0	0	0	0	0	0	0	0	0	0	0	0	0
A3	0	0	0	0	0	2	2	0	0	0	0	0	0	0	0	0	0	0	0	0	0	0	0	0	0	0	0	0	0	0	0	0	0	0	0	0	0	0	0	0	0	0	0	0	0	0	0	0	0
A4	0	0	0	0	0	2	2	2	2	2	0	0	0	0	0	0	0	0	0	0	0	0	0	0	0	0	0	0	0	0	0	0	0	0	0	0	0	0	0	0	0	0	0	0	0	0	0	0	0
A5	0	0	0	0	0	0	0	0	0	2	2	2	0	0	0	0	0	0	0	0	0	0	0	0	0	0	0	0	0	0	0	0	0	0	0	0	0	0	0	0	0	0	0	0	0	0	0	0	0
A6	0	0	0	0	0	0	0	0	0	0	0	0	2	0	0	0	0	0	0	0	0	0	0	0	0	0	0	0	0	0	0	0	0	0	0	0	0	0	0	0	0	0	0	0	0	0	0	0	0
A7	0	0	0	0	0	0	0	0	0	0	0	0	2	2	2	0	0	0	0	0	0	0	0	0	0	0	0	0	0	0	0	0	0	0	0	0	0	0	0	0	0	0	0	0	0	0	0	0	0
A8	0	0	0	0	0	0	0	0	0	0	0	0	0	2	2	2	2	2	2	2	0	0	0	0	0	0	0	0	0	0	0	0	0	0	0	0	0	0	0	0	0	0	0	0	0	0	0	0	0
A9	0	0	0	0	0	0	0	0	0	0	0	0	0	0	2	2	2	2	2	2	2	0	0	0	0	0	0	0	0	0	0	0	0	0	0	0	0	0	0	0	0	0	0	0	0	0	0	0	0
A10	0	0	0	0	0	0	0	0	0	0	0	0	0	0	0	0	0	0	0	0	2	0	0	0	0	0	0	0	0	0	0	0	0	0	0	0	0	0	0	0	0	0	0	0	0	0	0	0	0
A11	0	0	0	0	0	0	0	0	0	0	0	0	0	0	0	0	0	0	0	0	0	2	0	0	0	0	0	0	0	0	0	0	0	0	0	0	0	0	0	0	0	0	0	0	0	0	0	0	0
A12	0	0	0	0	0	0	0	0	0	0	0	0	0	0	0	0	0	0	0	0	0	2	2	0	0	0	0	0	0	0	0	0	0	0	0	0	0	0	0	0	0	0	0	0	0	0	0	0	0
A13	0	0	0	0	0	0	0	0	0	0	0	0	0	0	0	0	0	0	0	0	0	0	2	2	0	0	0	0	0	0	0	0	0	0	0	0	0	0	0	0	0	0	0	0	0	0	0	0	0
A14	0	0	0	0	0	0	0	0	0	0	0	0	0	0	0	0	0	0	0	0	0	0	0	0	2	2	0	0	0	0	0	0	0	0	0	0	0	0	0	0	0	0	0	0	0	0	0	0	0
A15	0	0	0	0	0	0	0	0	0	0	0	0	0	0	0	0	0	0	0	0	0	0	0	0	2	2	2	2	0	0	0	0	0	0	0	0	0	0	0	0	0	0	0	0	0	0	0	0	0
A16	0	0	0	0	0	0	0	0	0	0	0	0	0	0	0	0	0	0	0	0	0	0	0	0	0	0	2	2	0	0	0	0	0	0	0	0	0	0	0	0	0	0	0	0	0	0	0	0	0
A17	0	0	0	0	0	0	0	0	0	0	0	0	0	0	0	0	0	0	0	0	0	0	0	0	0	0	2	2	2	0	0	0	0	0	0	0	0	0	0	0	0	0	0	0	0	0	0	0	0
A19	0	0	0	0	0	0	0	0	0	0	0	0	0	0	0	0	0	0	0	0	0	0	0	0	0	0	2	2	2	2	2	0	0	0	0	0	0	0	0	0	0	0	0	0	0	0	0	0	0
A18	0	0	0	0	0	0	0	0	0	0	0	0	0	0	0	0	0	0	0	0	0	0	0	0	0	0	0	2	2	2	2	2	0	0	0	0	0	0	0	0	0	0	0	0	0	0	0	0	0
A20	0	0	0	0	0	0	0	0	0	0	0	0	0	0	0	0	0	0	0	0	0	0	0	0	0	0	0	0	2	2	0	0	0	0	0	0	0	0	0	0	0	0	0	0	0	0	0	0	0
A21	0	0	0	0	0	0	0	0	0	0	0	0	0	0	0	0	0	0	0	0	0	0	0	0	0	0	0	0	2	2	2	2	2	0	0	0	0	0	0	0	0	0	0	0	0	0	0	0	0
A22	0	0	0	0	0	0	0	0	0	0	0	0	0	0	0	0	0	0	0	0	0	0	0	0	0	0	0	0	0	0	0	0	0	2	2	2	0	0	0	0	0	0	0	0	0	0	0	0	0
A23	0	0	0	0	0	0	0	0	0	0	0	0	0	0	0	0	0	0	0	0	0	0	0	0	0	0	0	0	0	0	0	0	0	0	0	0	2	2	2	0	0	0	0	0	0	0	0	0	0
A25	0	0	0	0	0	0	0	0	0	0	0	0	0	0	0	0	0	0	0	0	0	0	0	0	0	0	0	0	0	0	0	0	0	0	0	0	0	0	0	2	2	2	2	2	0	0	0	0	0
A26	0	0	0	0	0	0	0	0	0	0	0	0	0	0	0	0	0	0	0	0	0	0	0	0	0	0	0	0	0	0	0	0	0	0	0	0	0	0	0	0	0	0	0	0	2	2	2	2	2
A27	0	0	0	0	0	0	0	0	0	0	0	0	0	0	0	0	0	0	0	0	0	0	0	0	0	0	0	0	0	0	0	0	0	0	0	0	0	0	0	0	0	0	0	0	0	0	0	0	0
A28	0	0	0	0	0	0	0	0	0	0	0	0	0	0	0	0	0	0	0	0	0	0	0	0	0	0	0	0	0	0	0	0	0	0	0	0	0	0	0	0	0	0	0	0	0	0	0	0	0
A29	0	0	0	0	0	0	0	0	0	0	0	0	0	0	0	0	0	0	0	0	0	0	0	0	0	0	0	0	0	0	0	0	0	0	0	0	0	0	0	0	0	0	0	0	0	0	0	0	0
A30	0	0	0	0	0	0	0	0	0	0	0	0	0	0	0	0	0	0	0	0	0	0	0	0	0	0	0	0	0	0	0	0	0	0	0	0	0	0	0	0	0	0	0	0	0	0	0	0	0
A31	0	0	0	0	0	0	0	0	0	0	0	0	0	0	0	0	0	0	0	0	0	0	0	0	0	0	0	0	0	0	0	0	0	0	0	0	0	0	0	0	0	0	0	0	0	0	0	0	0
A32	0	0	0	0	0	0	0	0	0	0	0	0	0	0	0	0	0	0	0	0	0	0	0	0	0	0	0	0	0	0	0	0	0	0	0	0	0	0	0	0	0	0	0	0	0	0	0	0	0
A33	0	0	0	0	0	0	0	0	0	0	0	0	0	0	0	0	0	0	0	0	0	0	0	0	0	0	0	0	0	0	0	0	0	0	0	0	0	0	0	0	0	0	0	0	0	0	0	0	0
A34	0	0	0	0	0	0	0	0	0	0	0	0	0	0	0	0	0	0	0	0	0	0	0	0	0	0	0	0	0	0	0	0	0	0	0	0	0	0	0	0	0	0	0	0	0	0	0	0	0
A35	0	0	0	0	0	0	0	0	0	0	0	0	0	0	0	0	0	0	0	0	0	0	0	0	0	0	0	0	0	0	0	0	0	0	0	0	0	0	0	0	0	0	0	0	0	0	0	0	0
A36	0	0	0	0	0	0	0	0	0	0	0	0	0	0	0	0	0	0	0	0	0	0	0	0	0	0	0	0	0	0	0	0	0	0	0	0	0	0	0	0	0	0	0	0	0	0	0	0	0
A37	0	0	0	0	0	0	0	0	0	0	0	0	0	0	0	0	0	0	0	0	0	0	0	0	0	0	0	0	0	0	0	0	0	0	0	0	0	0	0	0	0	0	0	0	0	0	0	0	0
A38	0	0	0	0	0	0	0	0	0	0	0	0	0	0	0	0	0	0	0	0	0	0	0	0	0	0	0	0	0	0	0	0	0	0	0	0	0	0	0	0	0	0	0	0	0	0	0	0	0
A39	0	0	0	0	0	0	0	0	0	0	0	0	0	0	0	0	0	0	0	0	0	0	0	0	0	0	0	0	0	0	0	0	0	0	0	0	0	0	0	0	0	0	0	0	0	0	0	0	0
A40	0	0	0	0	0	0	0	0	0	0	0	0	0	0	0	0	0	0	0	0	0	0	0	0	0	0	0	0	0	0	0	0	0	0	0	0	0	0	0	0	0	0	0	0	0	0	0	0	0
A41	0	0	0	0	0	0	0	0	0	0	0	0	0	0	0	0	0	0	0	0	0	0	0	0	0	0	0	0	0	0	0	0	0	0	0	0	0	0	0	0	0	0	0	0	0	0	0	0	0
A42	0	0	0	0	0	0	0	0	0	0	0	0	0	0	0	0	0	0	0	0	0	0	0	0	0	0	0	0	0	0	0	0	0	0	0	0	0	0	0	0	0	0	0	0	0	0	0	0	0
A43	0	0	0	0	0	0	0	0	0	0	0	0	0	0	0	0	0	0	0	0	0	0	0	0	0	0	0	0	0	0	0	0	0	0	0	0	0	0	0	0	0	0	0	0	0	0	0	0	0
A44	0	0	0	0	0	0	0	0	0	0	0	0	0	0	0	0	0	0	0	0	0	0	0	0	0	0	0	0	0	0	0	0	0	0	0	0	0	0	0	0	0	0	0	0	0	0	0	0	0
A45	0	0	0	0	0	0	0	0	0	0	0	0	0	0	0	0	0	0	0	0	0	0	0	0	0	0	0	0	0	0	0	0	0	0	0	0	0	0	0	0	0	0	0	0	0	0	0	0	0
A46	0	0	0	0	0	0	0	0	0	0	0	0	0	0	0	0	0	0	0	0	0	0	0	0	0	0	0	0	0	0	0	0	0	0	0	0	0	0	0	0	0	0	0	0	0	0	0	0	0
A24	0	0	0	0	0	0	0	0	0	0	0	0	0	0	0	0	0	0	0	0	0	0	0	0	0	0	0	0	0	0	0	0	0	0	0	0	0	0	0	0	0	0	0	0	0	0	0	0	0
A48	0	0	0	0	0	0	0	0	0	0	0	0	0	0	0	0	0	0	0	0	0	0	0	0	0	0	0	0	0	0	0	0	0	0	0	0	0	0	0	0	0	0	0	0	0	0	0	0	0
A47	0	0	0	0	0	0	0	0	0	0	0	0	0	0	0	0	0	0	0	0	0	0	0	0	0	0	0	0	0	0	0	0	0	0	0	0	0	0	0	0	0	0	0	0	0	0	0	0	0
A49	0	0	0	0	0	0	0	0	0	0	0	0	0	0	0	0	0	0	0	0	0	0	0	0	0	0	0	0	0	0	0	0	0	0	0	0	0	0	0	0	0	0	0	0	0	0	0	0	0
A50	0	0	0	0	0	0	0	0	0	0	0	0	0	0	0	0	0	0	0	0	0	0	0	0	0	0	0	0	0	0	0	0	0	0	0	0	0	0	0	0	0	0	0	0	0	0	0	0	0
A51	0	0	0	0	0	0	0	0	0	0	0	0	0	0	0	0	0	0	0	0	0	0	0	0	0	0	0	0	0	0	0	0	0	0	0	0	0	0	0	0	0	0	0	0	0	0	0	0	0
A52	0	0	0	0	0	0	0	0	0	0	0	0	0	0	0	0	0	0	0	0	0	0	0	0	0	0	0	0	0	0	0	0	0	0	0	0	0	0	0	0	0	0	0	0	0	0	0	0	0
A53	0	0	0	0	0	0	0	0	0	0	0	0	0	0	0	0	0	0	0	0	0	0	0	0	0	0	0	0	0	0	0	0	0	0	0	0	0	0	0	0	0	0	0	0	0	0	0	0	0
A54	0	0	0	0	0	0	0	0	0	0	0	0	0	0	0	0	0	0	0	0	0	0	0	0	0	0	0	0	0	0	0	0	0	0	0	0	0	0	0	0	0	0	0	0	0	0	0	0	0
A55	0	0	0	0	0	0	0	0	0	0	0	0	0	0	0	0	0	0	0	0	0	0	0	0	0	0	0	0	0	0	0	0	0	0	0	0	0	0	0	0	0	0	0	0	0	0	0	0	0
A56	0	0	0	0	0	0	0	0	0	0	0	0	0	0	0	0	0	0	0	0	0	0	0	0	0	0	0	0	0	0	0	0	0	0	0	0	0	0	0	0	0	0	0	0	0	0	0	0	0
A57	0	0	0	0	0	0	0	0	0	0	0	0	0	0	0	0	0	0	0	0	0	0	0	0	0	0	0	0	0	0	0	0	0	0	0	0	0	0	0	0	0	0	0	0	0	0	0	0	0
A58	0	0	0	0	0	0	0	0	0	0	0	0	0	0	0	0	0	0	0	0	0	0	0	0	0	0	0	0	0	0	0	0	0	0	0	0	0	0	0	0	0	0	0	0	0	0	0	0	0
A59	0	0	0	0	0	0	0	0	0	0	0	0	0	0	0	0	0	0	0	0	0	0	0	0	0	0	0	0	0	0	0	0	0	0	0	0	0	0	0	0	0	0	0	0	0	0	0	0	0
A60	0	0	0	0	0	0	0	0	0	0	0	0	0	0	0	0	0	0	0	0	0	0	0	0	0	0	0	0	0	0	0	0	0	0	0	0	0	0	0	0	0	0	0	0	0	0	0	0	0
A61	0	0	0	0	0	0	0	0	0	0	0	0	0	0	0	0	0	0	0	0	0	0	0	0	0	0	0	0	0	0	0	0	0	0	0	0	0	0	0	0	0	0	0	0	0	0	0	0	0
A62	0	0	0	0	0	0	0	0	0	0	0	0	0	0	0	0	0	0	0	0	0	0	0	0	0	0	0	0	0	0	0	0	0	0	0	0	0	0	0	0	0	0	0	0	0	0	0	0	0
A63	0	0	0	0	0	0	0	0	0	0	0	0	0	0	0	0	0	0	0	0	0	0	0	0	0	0	0	0	0	0	0	0	0	0	0	0	0	0	0	0	0	0	0	0	0	0	0	0	0
A64	0	0	0	0	0	0	0	0	0	0	0	0	0	0	0	0	0	0	0	0	0	0	0	0	0	0	0	0	0	0	0	0	0	0	0	0	0	0	0	0	0	0	0	0	0	0	0	0	0
	2	2	2	1	1	2	2	1	1	2	1	1	2	2	3	2	2	2	2	2	2	2	2	1	2	2	4	5	5	4	3	2	1	1	1	1	1	1	1	1	1	1	1	1	1	1	1	1	1
							IAS Genotype Information
	Chr.01												Chr.02												Chr.03																Chr.04
NIAS	RM5496	RM572	RM312	RM493	RM488	RM212	RM1003	RM486	RM3403	RM265	RM14	RM5410	RM211	RM71	RM5699	RM5390	RM1313	RM424	RM324	RM29	RM262	RM6	RM425	RM138	RM523	RM5474	RM3131	RM3467	RM7	RM251	RM5748	RM282	RM411	RM7097	RM3856	RM8269	RM448	RM570	RM5548	RM7389	RM1359	RM1155	RM252	RM241	RM7187	RM317	RM5473	RM131	RM127
I1	0	0	0	2	2	2	2	2	2	2	2	2	2	2	2	2	2	2	2	2	2	2	2	2	2	2	2	2	2	2	2	2	2	2	2	2	2	2	2	2	2	2	2	2	2	2	2	2	2
I3	2	0	0	0	0	2	2	2	2	2	2	2	2	2	2	2	2	2	2	2	2	2	2	2	2	2	2	2	2	2	2	2	2	2	2	2	2	2	2	2	2	2	2	2	2	2	2	2	2
I2	2	2	2	0	0	2	2	2	2	2	2	2	2	2	2	2	2	2	2	2	2	2	2	2	2	2	2	2	2	2	2	2	2	2	2	2	2	2	2	2	2	2	2	2	2	2	2	2	2
I4	2	2	2	2	2	0	0	0	0	0	2	2	2	2	2	2	2	2	2	2	2	2	2	2	2	2	2	2	2	2	2	2	2	2	2	2	2	2	2	2	2	2	2	2	2	2	2	2	2
I5	2	2	2	2	2	0	0	0	0	0	0	0	2	2	2	2	2	2	2	2	2	2	2	2	2	2	2	2	2	2	2	2	2	2	2	2	2	2	2	2	2	2	2	2	2	2	2	2	2
I6	2	2	2	2	2	2	2	2	2	2	0	0	2	2	2	2	2	2	2	2	2	2	2	2	2	2	2	2	2	2	2	2	2	2	2	2	2	2	2	2	2	2	2	2	2	2	2	2	2
I7	2	2	2	2	2	2	2	2	2	2	2	2	0	0	0	0	0	0	0	0	2	2	2	2	2	2	2	2	2	2	2	2	2	2	2	2	2	2	2	2	2	2	2	2	2	2	2	2	2
I8	2	2	2	2	2	2	2	2	2	2	2	2	2	2	2	0	0	0	0	0	2	2	2	2	2	2	2	2	2	2	2	2	2	2	2	2	2	2	2	2	2	2	2	2	2	2	2	2	2
I9	2	2	2	2	2	2	2	2	2	2	2	2	2	2	2	2	2	2	2	2	0	0	2	2	2	0	2	2	2	2	2	2	2	2	2	2	2	2	2	2	2	2	2	2	2	2	2	2	2
I10	2	2	2	2	2	2	2	2	2	2	2	2	2	2	2	2	2	2	2	2	0	0	0	2	2	2	2	2	2	2	2	2	2	2	2	2	2	2	2	2	2	2	2	2	2	2	2	2	2
I11	2	2	2	2	2	2	2	2	2	2	2	2	2	2	2	2	2	2	2	2	2	0	0	2	2	2	2	2	2	2	2	2	2	2	2	2	2	2	2	2	2	2	2	2	2	2	2	2	2
I12	2	2	2	2	2	2	2	2	2	2	2	2	2	2	2	2	2	2	2	2	2	2	2	0	2	2	2	2	2	2	2	2	2	2	2	2	2	2	2	2	2	2	2	2	2	2	2	2	2
I13	2	2	2	2	2	2	2	2	2	2	0	2	2	2	2	2	2	2	2	2	2	2	2	2	0	0	0	2	2	2	2	2	2	2	2	0	0	2	2	2	2	2	2	2	2	2	2	2	2
I14	2	2	2	2	2	2	2	2	2	2	0	2	2	2	2	2	2	2	2	2	2	2	2	2	0	0	0	0	0	0	2	2	2	2	2	2	2	2	2	2	2	2	2	2	2	2	2	2	2
I15	2	2	2	2	2	2	2	2	2	2	2	2	2	2	2	2	2	2	2	2	2	2	2	2	2	2	2	2	0	0	0	0	0	2	2	2	2	2	2	2	2	2	2	2	2	2	2	2	2
I16	2	2	2	2	2	2	2	2	2	2	2	2	2	2	2	2	2	2	2	2	2	2	2	2	2	2	2	2	2	2	2	2	2	0	0	0	0	2	2	2	2	2	2	2	2	2	2	2	2
I17	2	2	2	2	2	2	2	2	2	2	2	2	2	2	2	2	2	2	2	2	2	2	2	2	2	2	2	2	2	2	2	2	2	2	2	0	0	2	2	2	2	2	2	2	2	2	2	2	2
I18	2	2	2	2	2	2	2	2	2	2	2	2	2	2	2	2	2	2	2	2	2	2	2	2	2	2	2	2	2	2	2	2	2	2	2	2	2	0	0	0	2	2	2	2	2	2	2	2	2
I20	2	2	2	2	2	2	2	2	2	2	2	2	2	2	2	2	2	2	2	2	2	2	2	2	2	2	2	2	2	2	2	2	2	2	2	2	2	2	2	2	0	0	2	2	2	2	2	2	2
I21	2	2	2	2	2	2	2	2	2	2	2	2	2	2	2	2	2	2	2	2	2	2	2	2	2	2	2	2	2	2	2	2	2	2	2	2	2	2	2	2	0	0	0	0	0	0	2	2	2
I22	2	2	2	2	2	2	2	2	2	2	2	2	2	2	2	2	2	2	2	2	2	2	2	2	2	2	2	2	2	2	2	2	2	2	2	2	2	2	2	2	2	2	0	0	0	0	2	2	2
I23	2	2	2	2	2	2	2	2	2	2	2	2	2	2	2	2	2	2	2	2	2	2	2	2	2	2	2	2	2	2	2	2	2	2	2	2	2	2	2	2	2	2	0	0	0	0	0	2	2
I24	2	2	2	2	2	2	2	2	2	2	2	2	2	2	2	2	2	2	2	2	2	2	2	2	2	2	2	2	2	2	2	2	2	2	2	2	2	2	2	2	2	2	2	2	2	2	2	0	0
I25	2	2	2	2	2	2	2	2	2	2	2	2	2	2	2	2	2	2	2	2	2	2	2	2	2	2	2	2	2	2	2	2	2	2	2	2	2	2	2	2	2	2	2	2	2	2	2	2	2
I26	2	2	2	2	2	2	2	2	2	2	2	2	2	2	2	2	2	2	2	2	2	2	2	2	2	2	2	2	2	2	2	2	2	2	2	0	0	2	2	2	2	2	2	2	2	2	2	2	2
I27	2	2	2	2	2	2	2	2	2	2	2	2	2	2	2	2	2	2	2	2	2	2	2	2	2	2	2	2	2	2	2	2	2	2	2	0	0	2	2	2	2	2	2	2	2	2	2	2	2
I28	2	2	2	2	2	2	2	2	2	2	2	2	2	2	2	2	2	2	2	2	2	2	2	2	2	2	2	2	2	2	2	2	2	2	2	2	2	2	2	2	2	2	2	2	2	2	2	2	2
I29	2	2	2	2	2	2	2	2	2	2	2	2	2	2	2	2	2	2	2	2	2	2	2	2	2	2	2	2	2	2	2	2	2	2	2	2	2	2	2	2	2	2	2	2	2	2	2	2	2
I30	2	2	2	2	2	2	2	2	2	2	2	2	2	2	2	2	2	2	2	2	2	2	2	2	2	2	2	2	2	2	2	2	2	2	2	2	2	2	2	2	2	2	2	2	2	2	2	2	2
I31	2	2	2	2	2	2	2	2	2	2	2	2	2	2	2	2	2	2	2	2	2	2	2	2	2	2	2	2	2	2	2	2	2	2	2	2	2	2	2	2	2	2	2	2	2	2	2	2	2
I32	2	2	2	2	2	2	2	2	2	2	2	2	2	2	2	2	2	2	2	2	2	2	2	2	2	2	2	2	2	2	2	2	2	2	2	2	2	2	2	2	2	2	2	2	2	2	2	2	2
I33	2	2	2	2	2	2	2	2	2	2	2	2	2	2	2	2	2	2	2	2	2	2	2	2	2	2	2	2	2	2	2	2	2	2	2	2	2	2	2	2	2	2	2	2	2	2	2	2	2
I34	2	2	2	2	2	2	2	2	2	2	2	2	2	2	2	2	2	2	2	2	2	2	2	2	2	2	2	2	2	2	2	2	2	2	2	2	2	2	2	2	2	2	2	2	2	2	2	2	2
I35	2	2	2	2	2	2	2	2	2	2	2	2	2	2	2	2	2	2	2	2	2	2	2	2	2	2	2	2	2	2	2	2	2	2	2	2	2	2	2	2	2	2	2	2	2	2	2	2	2
I36	2	2	2	2	2	2	2	2	2	2	2	2	2	2	2	2	2	2	2	2	2	2	2	2	2	2	2	2	2	2	2	2	2	2	2	2	2	2	2	2	2	2	2	2	2	2	2	2	2
I37	2	2	2	2	2	2	2	2	2	2	2	2	2	2	2	2	2	2	2	2	2	2	2	2	2	2	2	2	2	2	2	2	2	2	2	2	2	2	2	2	2	2	2	2	2	2	2	2	2
I38	2	2	2	2	2	2	2	2	2	2	2	2	2	2	2	2	2	2	2	2	2	2	2	2	2	2	2	2	2	2	2	2	2	2	2	2	2	2	2	2	2	2	2	2	2	2	2	2	2
I39	2	2	2	2	2	2	2	2	2	2	2	2	2	2	2	2	2	2	2	2	2	2	2	2	2	2	2	2	2	2	2	2	2	2	2	2	2	2	2	2	2	2	2	2	2	2	2	2	2
I40	2	2	2	2	2	2	2	2	2	2	2	2	2	2	2	2	2	2	2	2	2	2	2	2	2	2	2	2	2	2	2	2	2	2	2	2	2	2	2	2	2	2	2	2	2	2	2	2	2
I41	2	2	2	2	2	2	2	2	2	2	2	2	2	2	2	2	2	2	2	2	2	2	2	2	2	2	2	2	2	2	2	2	2	2	2	2	2	2	2	2	2	2	2	2	2	2	2	2	2
I42	2	2	2	2	2	2	2	2	2	2	2	2	2	2	2	2	2	2	2	2	2	2	2	2	2	2	2	2	2	2	2	2	2	2	2	2	2	2	2	2	2	2	2	2	2	2	2	2	2
I43	2	2	2	2	2	2	2	2	2	2	2	2	2	2	2	2	2	2	2	2	2	2	2	2	2	2	2	2	2	2	2	2	2	2	2	2	2	2	2	2	2	2	2	2	2	2	2	2	2
I19	2	2	2	2	2	2	2	2	2	2	2	2	2	2	2	2	2	2	2	2	2	2	2	2	2	2	2	2	2	2	2	2	2	2	2	2	2	2	2	2	2	2	2	2	2	2	2	2	2
I44	2	2	2	2	2	2	2	2	2	2	2	2	2	2	2	2	2	2	2	2	2	2	2	2	2	2	2	2	2	2	2	2	2	2	2	2	2	2	2	2	2	2	2	2	2	2	2	2	2
I45	2	2	2	2	2	2	2	2	2	2	2	2	2	2	2	2	2	2	2	2	2	2	2	2	2	2	2	2	2	2	2	2	2	2	2	2	2	2	2	2	2	2	2	2	2	2	2	2	2
I46	2	2	2	2	2	2	2	2	2	2	2	2	2	2	2	2	2	2	2	2	2	2	2	2	2	2	2	2	2	2	2	2	2	2	2	2	2	2	2	2	2	2	2	2	2	2	2	2	2
I47	2	2	2	2	2	2	2	2	2	2	2	2	2	2	2	2	2	2	2	2	2	2	2	2	2	2	2	2	2	2	2	2	2	2	2	2	2	2	2	2	2	2	2	2	2	2	2	2	2
I48	2	2	2	2	2	2	2	2	2	2	2	2	2	2	2	2	2	2	2	2	2	2	2	2	2	2	2	2	2	2	2	2	2	2	2	2	2	2	2	2	2	2	2	2	2	2	2	2	2
I49	2	2	2	2	2	2	2	2	2	2	2	2	2	2	2	2	2	2	2	2	2	2	2	2	2	2	2	2	2	2	2	2	2	2	2	2	2	2	2	2	2	2	2	2	2	2	2	2	2
I50	2	2	2	2	2	2	2	2	2	2	2	2	2	2	2	2	2	2	2	2	2	2	2	2	2	2	2	2	2	2	2	2	2	2	2	2	2	2	2	2	2	2	2	2	2	2	2	2	2
I51	2	2	2	2	2	2	2	2	2	2	2	2	2	2	2	2	2	2	2	2	2	2	2	2	2	2	2	2	2	2	2	2	2	2	2	2	2	2	2	2	2	2	2	2	2	2	2	2	2
I52	2	2	2	2	2	2	2	2	2	2	2	2	2	2	2	2	2	2	2	2	2	2	2	2	2	2	2	2	2	2	2	2	2	2	2	2	2	2	2	2	2	2	2	2	2	2	2	2	2
I53	2	2	2	2	2	2	2	2	2	2	2	2	2	2	2	2	2	2	2	2	2	2	2	2	2	2	2	2	2	2	2	2	2	2	2	2	2	2	2	2	2	2	2	2	2	2	2	2	2
I56	2	2	2	2	2	2	2	2	2	2	2	2	2	2	2	2	2	2	2	2	2	2	2	2	2	2	2	2	2	2	2	2	2	2	2	2	2	2	2	2	2	2	2	2	2	2	2	2	2
I54	2	2	2	2	2	2	2	2	2	2	2	2	2	2	2	2	2	2	2	2	2	2	2	2	2	2	2	2	2	2	2	2	2	2	2	2	2	2	2	2	2	2	2	2	2	2	2	2	2
I55	2	2	2	2	2	2	2	2	2	2	2	2	2	2	2	2	2	2	2	2	2	2	2	2	2	2	2	2	2	2	2	2	2	2	2	2	2	2	2	2	2	2	2	2	2	2	2	2	2
I57	2	2	2	2	2	2	2	2	2	2	2	2	2	2	2	2	2	2	2	2	2	2	2	2	2	2	2	2	2	2	2	2	2	2	2	2	2	2	2	2	2	2	2	2	2	2	2	2	2
	1	2	2	2	2	2	2	2	2	2	4	2	1	1	1	2	2	2	2	2	2	3	2	1	2	3	2	1	2	2	1	1	1	1	1	5	5	1	1	1	2	2	3	3	3	3	1	1	1
[truncated: 91 more columns]

## Sheet: RILs-genotypic
									215 RIL population
MARKERS	1	2	3	4	5	6	7	8	9	10	11	12	13	14	15	16	17	18	19	20	21	22	23	24	25	26	27	28	29	30	31	32	33	34	35	36	37	38	39	40	41	42	43	44	45	46	47	48	49
RM5496	2	2	2	0	2	2	2	2	2	2	0	2	2	2	2	0	0	2	2	2	0	2	2	2	0	2	0	2	2	2	0	2	2	2	2	0	2	2	2	2	0	0	0	0	2	2	2	2	2
RM572	2	2	2	0	2	2	2	2	2	0	0	2	2	2	2	0	0	2	2	2	0	2	2	2	0	2	2	2	0	2	0	0	2	2	2	0	0	2	2	2	0	0	0	0	2	0	0	2	2
RM312	2	2	2	0	2	2	2	2	2	0	0	2	2	2	2	0	0	2	2	2	0	2	2	2	0	2	2	2	0	2	0	2	2	2	2	0	0	2	2	2	0	0	0	0	2	0	0	2	2
RM493	2	2	2	0	2	2	2	0	2	0	2	2	2	2	2	0	0	2	0	2	2	2	2	2	0	2	2	2	0	0	0	0	2	0	2	0	0	2	2	0	0	0	0	2	2	2	0	2	2
RM488	2	2	2	0	0	2	0	0	2	2	0	0	0	0	2	2	2	2	0	2	0	2	2	0	0	2	2	2	0	0	2	0	2	2	0	2	0	2	2	2	0	0	0	2	2	2	0	2	0
RM212	2	2	2	0	0	2	0	2	2	0	2	0	0	2	2	0	0	0	0	2	0	0	2	2	2	2	2	2	2	2	0	0	2	0	0	2	0	2	0	2	0	0	0	2	2	0	0	2	0
RM1003	2	2	2	0	0	2	0	2	2	0	2	0	0	2	2	0	0	0	0	2	0	0	0	2	2	2	2	0	0	2	0	0	2	0	0	2	0	2	0	2	0	0	0	2	2	0	0	2	0
RM486	2	2	2	0	0	2	0	2	2	0	2	0	0	2	2	0	0	0	0	2	0	0	0	2	2	2	2	0	0	2	0	0	2	2	0	2	0	2	0	2	2	2	2	2	2	0	0	2	0
RM3403	2	2	2	0	0	2	0	2	2	0	2	0	0	2	2	0	0	0	0	2	0	0	0	2	2	2	2	0	0	2	0	0	2	2	0	2	0	2	0	2	2	2	2	2	0	0	0	2	0
RM265	2	2	2	0	0	2	0	0	0	0	2	0	0	0	2	0	0	0	0	2	0	0	0	2	2	2	2	0	0	2	0	0	2	2	0	2	0	2	0	0	2	2	2	2	2	0	2	2	0
RM14	0	2	0	0	0	2	2	0	0	2	2	0	2	0	2	0	0	2	0	0	2	2	2	0	2	0	0	2	0	0	2	0	2	0	0	0	0	2	0	0	2	2	2	0	0	0	0	0	0
RM5410	0	2	0	0	0	2	2	0	0	2	2	0	2	0	2	0	0	2	0	0	2	2	2	0	2	0	0	2	0	0	2	0	2	0	0	0	0	2	0	0	0	0	2	0	0	0	0	0	0
RM211	2	2	0	0	2	2	2	0	2	2	2	2	0	2	0	0	0	0	0	2	2	2	2	2	2	0	0	0	0	0	2	2	2	2	0	2	0	2	0	2	2	2	0	0	2	2	0	2	2
RM71	0	2	2	0	0	2	2	2	0	0	0	0	2	2	0	0	0	2	0	2	2	2	2	0	2	2	2	0	2	2	0	2	2	2	0	2	0	2	2	2	0	0	0	0	0	0	0	2	2
RM5699	0	2	2	0	0	2	2	2	0	0	0	0	2	2	0	0	0	2	2	2	2	2	2	0	2	2	2	0	2	2	0	0	2	2	0	2	0	2	2	2	0	0	0	0	0	0	0	2	2
RM5390	0	2	2	0	2	2	2	2	0	0	0	0	2	0	2	0	0	2	2	2	2	2	2	0	2	2	2	0	0	2	0	0	2	2	0	2	0	2	2	2	0	0	0	2	0	0	0	2	2
RM1313	0	2	2	0	2	2	2	2	0	0	0	0	2	0	2	0	0	2	2	2	2	2	2	0	2	2	2	0	0	2	0	0	2	2	0	2	0	2	2	2	0	0	0	2	0	0	0	2	2
RM424	0	2	2	0	2	2	2	2	0	0	0	0	2	0	2	0	0	2	2	2	2	2	2	0	2	2	2	0	0	2	0	0	2	2	0	2	0	2	2	2	0	0	0	2	0	0	0	2	2
RM324	0	2	2	0	2	2	2	2	0	0	0	0	2	0	2	0	0	2	2	2	2	2	2	0	2	2	2	0	0	2	0	0	2	2	0	2	0	2	2	2	0	0	0	2	0	0	0	2	2
RM29	0	2	2	0	2	2	2	2	0	0	0	0	2	0	2	0	0	2	2	2	2	2	2	0	2	2	2	2	2	2	0	0	2	2	0	2	0	2	2	2	0	0	0	0	0	0	0	2	0
RM262	0	2	2	0	2	2	0	2	0	0	2	0	0	0	2	0	0	2	2	0	2	2	2	0	2	2	2	2	2	0	2	2	0	2	0	0	0	2	2	2	2	2	2	2	0	0	2	2	2
RM6	2	2	2	0	0	2	2	2	2	0	2	2	0	0	0	0	0	0	2	2	2	2	2	2	2	2	0	2	2	2	2	2	0	0	0	0	2	2	2	2	2	2	2	0	0	0	2	2	2
RM425	2	2	2	0	0	2	0	2	2	0	2	2	0	0	0	2	0	2	2	2	2	2	0	2	2	2	2	0	2	0	2	2	0	0	2	2	2	2	2	2	2	2	2	2	2	0	2	2	2
RM138	0	0	0	0	0	2	0	2	2	0	2	0	2	0	0	0	0	0	0	2	2	2	0	2	2	2	2	0	2	0	2	2	2	0	0	2	2	2	2	0	2	2	2	2	0	2	2	0	0
RM523	2	2	0	0	0	2	0	2	0	2	2	0	0	2	2	0	0	2	2	0	2	2	0	0	0	2	0	2	2	2	0	0	2	2	2	0	2	2	2	2	0	0	0	2	2	0	0	0	2
RM5474	0	2	0	0	0	2	0	2	0	2	0	2	0	2	2	0	0	0	2	0	0	2	0	0	0	0	0	0	0	0	0	0	2	2	2	2	2	0	2	0	0	0	0	0	2	0	2	0	2
RM3131	2	2	0	0	0	2	0	2	0	2	0	2	0	2	2	0	0	2	2	2	0	2	0	0	2	2	2	0	2	0	0	0	2	2	2	0	2	0	2	0	0	0	0	2	2	0	0	2	2
RM3467	2	2	0	0	0	2	0	2	0	2	0	2	0	2	2	0	0	2	2	2	0	2	0	0	2	2	2	0	2	0	0	0	2	2	2	0	2	0	2	0	0	0	0	2	2	0	0	2	2
RM7	2	2	2	0	2	2	2	2	0	0	0	2	2	0	2	0	0	2	2	2	0	2	0	0	2	2	2	0	2	0	0	2	2	2	2	0	2	2	2	2	0	0	0	2	2	2	2	2	2
RM251	2	2	2	0	2	2	2	2	0	0	0	2	2	2	2	0	0	0	2	2	0	2	0	0	2	2	2	0	2	0	0	2	2	2	2	0	2	2	2	2	0	0	0	2	2	2	2	2	2
RM5748	2	2	2	0	0	2	2	0	0	0	2	2	2	0	2	2	2	0	2	2	2	2	2	0	2	2	2	2	2	0	0	0	2	2	2	0	2	2	2	2	0	0	0	2	2	2	2	2	2
RM282	2	0	2	0	0	2	2	0	0	0	2	2	0	0	2	0	2	0	2	2	2	2	2	0	2	2	2	2	2	0	0	0	2	2	2	0	2	2	2	2	0	0	0	0	0	2	2	2	0
RM411	2	0	0	0	0	2	2	0	0	2	2	0	0	0	2	2	0	0	2	0	2	0	0	0	2	0	2	0	0	0	0	0	2	2	2	0	2	2	2	2	2	2	2	2	2	0	0	2	2
RM7097	0	2	0	0	0	2	0	0	0	0	2	2	2	0	0	2	2	2	2	0	2	0	0	0	0	0	2	2	0	0	0	0	0	0	2	0	0	0	2	2	0	0	0	2	0	2	2	0	2
RM3856	0	2	0	0	0	2	2	0	0	0	2	2	2	0	2	2	2	0	2	0	2	0	0	0	2	0	0	2	0	2	2	0	0	0	2	0	0	2	2	2	0	0	0	2	2	2	2	2	2
RM8269	0	2	0	0	0	2	2	0	0	2	2	2	2	0	2	2	2	0	2	0	2	0	0	0	0	2	0	0	0	0	0	0	0	0	2	2	2	2	2	0	2	2	2	0	2	0	2	2	2
RM448	0	0	0	0	0	2	2	0	0	2	2	2	2	0	2	2	2	0	2	0	2	0	0	0	0	2	0	0	0	0	0	0	0	0	2	2	2	2	2	2	2	2	2	0	2	0	2	2	0
RM570	2	2	2	0	2	2	2	0	2	2	2	2	0	2	2	0	0	0	0	2	2	2	2	2	2	2	2	0	0	0	0	0	2	2	2	2	2	0	0	0	2	2	2	2	2	0	2	2	0
RM5548	2	2	2	0	2	2	2	0	2	2	2	2	0	2	2	0	0	0	0	2	2	2	2	2	2	2	2	0	0	0	0	0	2	2	2	2	2	0	0	0	2	2	2	2	2	0	0	2	0
RM7389	2	2	2	0	2	2	2	0	2	2	2	2	0	2	2	0	0	0	0	2	0	2	2	2	0	2	2	0	0	0	0	0	2	2	0	2	0	0	0	0	2	2	2	2	2	0	0	2	0
RM335	2	2	2	0	2	2	0	2	0	0	2	2	2	0	0	2	0	2	2	2	0	0	0	2	0	2	2	2	2	2	2	2	0	0	0	2	2	0	0	2	2	2	0	2	0	0	0	0	0
RM518	2	2	2	0	2	2	2	2	2	0	2	2	2	0	0	2	0	2	2	2	0	0	0	2	0	2	2	2	2	2	2	2	0	0	0	2	2	0	0	2	2	2	2	2	2	0	0	0	0
RM307	2	2	2	0	2	2	2	2	0	0	2	2	2	0	0	2	0	2	2	2	2	0	0	2	0	2	2	2	2	2	2	2	0	2	2	2	2	2	2	2	2	2	2	0	0	0	2	0	0
RM1359	2	0	2	0	2	0	2	2	2	0	2	2	2	0	0	0	0	2	2	0	0	2	0	2	0	0	0	2	2	0	2	0	0	2	2	0	2	0	0	2	2	2	2	0	0	2	0	2	0
RM1155	2	0	2	0	2	0	2	2	2	0	2	2	2	2	0	0	0	2	2	0	0	2	0	2	0	0	0	2	2	0	2	2	0	0	2	0	2	0	0	2	2	2	2	2	0	2	0	2	0
RM252	2	2	0	0	2	2	2	2	2	2	2	2	0	0	0	0	0	0	0	0	0	2	0	2	0	2	0	0	2	0	2	2	0	0	2	0	2	0	2	2	2	2	2	2	2	2	0	2	0
RM241	2	2	2	0	2	2	2	2	2	2	2	2	2	0	2	0	2	0	2	2	0	2	0	2	0	2	0	2	2	0	2	2	2	0	2	0	2	0	2	2	2	2	0	2	0	2	0	2	0
RM7187	2	2	2	0	2	2	2	2	2	0	2	2	2	0	0	0	2	0	2	2	0	2	0	0	0	2	0	2	2	0	2	2	2	0	2	0	2	0	2	2	2	0	0	0	2	2	0	2	0
RM317	2	2	0	0	2	2	2	2	2	0	2	2	2	0	0	0	2	0	0	0	0	2	0	2	0	2	0	2	0	0	2	0	2	0	2	0	2	0	2	0	2	2	2	0	2	0	2	2	0
RM5473	0	2	2	0	0	2	2	0	2	0	2	2	2	0	0	0	2	0	0	2	2	2	0	2	0	2	2	2	0	0	0	2	0	2	2	0	2	0	2	0	2	2	2	0	2	2	2	2	0
RM131	0	2	2	0	2	2	2	0	2	0	0	2	2	0	2	0	2	0	0	2	2	2	2	2	0	2	2	2	0	0	0	2	0	2	2	0	0	0	2	0	2	2	2	2	2	2	2	2	2
RM127	0	2	2	0	2	2	2	0	2	0	0	2	2	0	2	2	2	2	0	2	2	2	2	2	0	2	2	2	0	0	0	2	0	2	2	0	0	0	2	0	2	2	2	2	2	2	2	2	2
RM280	0	2	2	0	2	2	2	0	2	0	0	2	2	2	2	0	2	2	0	2	0	2	2	2	0	2	2	2	0	0	0	2	0	2	2	0	0	0	2	0	2	2	2	2	2	2	2	2	2
RM13	0	2	2	0	2	2	0	2	0	2	2	0	0	2	2	2	2	2	2	2	2	0	2	0	0	0	0	0	2	2	2	0	0	2	2	2	2	2	2	0	0	0	0	0	2	2	2	2	0
RM413	0	2	2	0	2	2	0	2	0	2	2	0	0	0	2	2	2	0	2	2	2	0	2	0	0	0	0	0	2	2	2	0	0	2	0	2	2	0	2	0	2	2	2	0	0	2	2	2	0
RM593	0	2	2	0	2	2	0	2	0	0	2	0	0	0	2	2	2	2	2	2	2	0	0	0	0	2	0	0	0	2	0	0	0	2	2	2	2	2	2	0	2	2	2	0	2	2	0	2	0
RM267	0	2	2	0	2	2	0	2	0	0	2	0	0	0	2	2	2	2	2	2	2	0	0	0	0	2	0	0	0	2	0	0	0	2	2	2	2	2	2	0	2	2	2	0	2	2	0	2	0
RM405	0	2	2	0	2	2	0	2	0	0	2	0	0	0	2	2	2	0	2	2	2	2	0	0	0	2	0	0	0	2	0	0	0	2	2	2	2	2	2	0	2	2	2	0	2	2	0	2	0
RM430	0	2	2	0	2	2	2	2	0	2	0	0	0	0	0	2	0	2	2	2	0	2	2	0	2	2	0	0	2	0	0	0	2	2	0	2	2	2	0	0	0	0	0	2	2	2	0	0	0
RM163	0	2	2	0	2	2	2	2	0	2	0	2	0	0	0	2	0	2	2	2	0	2	2	0	2	2	0	0	2	2	0	0	2	2	0	2	2	2	0	0	0	0	0	2	0	2	0	0	0
RM5558	0	2	0	0	2	2	0	2	0	2	0	2	2	2	0	2	2	0	2	0	0	2	2	0	2	2	0	0	0	0	0	2	2	0	0	0	0	2	0	0	0	0	0	2	0	2	0	2	0
RM6313	0	2	2	0	0	2	0	2	0	0	0	0	0	2	0	2	2	2	2	2	0	2	0	2	2	2	2	0	2	0	2	2	2	0	2	2	0	2	2	0	0	0	0	2	0	2	2	2	2
RM508	0	2	2	0	2	2	0	2	2	2	2	2	2	0	2	0	0	2	2	2	2	0	0	0	0	0	2	0	0	2	0	2	2	2	2	2	2	2	2	0	2	2	2	2	0	2	2	0	0
RM469	0	2	2	0	2	2	0	2	2	2	2	2	2	0	2	0	0	2	2	2	2	0	0	0	0	0	2	0	0	2	0	2	2	2	2	2	2	2	2	0	2	2	2	2	0	2	2	0	0
RM217	2	2	2	0	2	2	2	2	2	2	2	2	2	2	0	0	0	2	2	2	2	2	2	0	0	2	0	2	2	2	2	0	2	0	2	2	2	2	2	2	2	2	2	2	0	2	2	0	2
RM253	2	2	2	0	2	2	2	0	2	2	2	2	2	2	0	2	2	2	2	2	2	2	2	0	0	2	0	2	2	2	2	0	2	2	2	2	2	2	2	0	2	2	2	2	2	2	2	2	2
RM557	2	2	2	0	2	2	0	0	2	2	2	2	2	2	0	2	2	2	2	2	2	2	2	0	0	2	0	2	2	2	2	2	2	2	2	2	2	2	2	0	2	2	2	2	2	0	2	2	2
RM136	2	2	2	0	2	2	2	0	2	2	2	2	2	2	0	2	2	2	2	2	2	2	2	2	0	2	0	2	0	2	2	2	2	0	2	2	0	2	2	0	2	2	2	0	2	0	2	2	2
RM6818	2	2	2	0	2	2	2	0	2	2	0	2	2	2	0	2	2	2	2	0	2	2	2	2	2	2	0	2	0	2	2	2	2	0	2	2	0	2	2	2	2	2	2	2	2	0	2	2	2
RM541	2	2	2	0	2	2	2	0	2	2	0	2	2	2	0	2	2	2	2	2	2	2	2	2	2	2	0	2	0	2	2	2	2	0	2	2	0	2	2	0	2	2	2	2	2	0	2	0	2
RM3827	2	2	2	0	2	2	2	0	2	2	2	2	2	2	2	2	2	2	2	2	2	2	2	2	2	2	2	2	2	2	2	2	2	0	2	2	0	2	2	0	2	2	2	2	2	0	2	2	2
RM3628	2	0	0	0	2	2	2	0	2	0	2	2	2	2	2	2	2	0	2	2	2	2	2	2	2	2	2	2	2	2	2	2	2	0	2	2	0	2	2	0	0	0	2	2	2	0	2	2	2
RM162	2	2	0	0	0	2	2	0	2	0	2	2	2	2	2	2	2	0	2	2	0	2	2	2	2	2	2	2	2	2	2	2	2	0	2	2	0	2	2	0	0	0	2	2	2	0	2	2	2
RM275	2	2	0	0	2	2	2	0	2	0	2	2	2	2	2	2	2	0	2	2	0	2	2	0	2	2	2	2	2	2	2	2	2	0	2	2	0	2	2	0	0	0	2	2	2	0	2	2	2
RM528	2	2	2	0	0	2	2	0	2	0	2	2	2	2	2	2	2	2	2	2	2	2	2	2	2	2	2	2	2	0	0	0	2	2	2	2	2	2	2	0	0	0	2	2	2	2	2	2	2
RM340	2	2	2	0	2	2	0	0	2	0	2	2	2	2	2	0	0	0	2	2	2	2	2	2	2	2	2	2	2	0	0	2	2	0	2	2	2	2	2	0	0	0	2	2	2	2	2	2	0
RM439	2	2	2	0	2	2	0	0	2	0	2	2	2	2	2	0	0	0	2	2	2	0	2	2	2	2	2	2	2	2	2	2	2	0	2	2	2	2	2	0	0	0	0	2	2	2	2	2	0
RM412	2	2	2	0	2	2	0	0	2	0	2	2	2	0	2	0	0	0	2	2	2	0	0	2	2	2	2	2	2	2	2	2	2	0	2	2	2	2	2	0	0	0	0	2	2	2	2	2	0
RM345	2	2	2	0	2	2	0	0	2	0	2	2	2	0	2	0	0	0	2	2	2	0	0	2	2	2	2	2	2	2	2	2	0	2	2	2	2	2	0	0	0	0	0	2	2	2	2	2	0
RM436	0	2	0	0	2	2	2	0	0	0	2	0	2	2	2	2	2	0	2	0	0	2	2	0	2	2	0	2	2	2	2	2	2	0	2	2	2	0	2	0	2	2	0	2	2	2	2	2	0
RM82	2	2	2	0	2	2	2	0	0	0	2	0	2	2	2	2	0	2	2	2	0	2	2	0	2	2	0	2	2	2	0	2	2	0	2	2	2	0	2	0	2	2	2	2	2	2	2	2	0
RM180	0	2	2	0	2	2	2	0	2	0	0	0	0	0	2	2	2	2	2	2	0	2	2	2	2	2	0	2	2	2	0	0	2	0	2	2	0	0	2	0	2	2	2	0	2	2	2	2	2
RM214	0	2	2	0	2	2	2	0	2	0	0	0	0	0	2	2	2	2	2	2	0	2	2	2	2	2	0	0	0	2	0	0	2	2	2	2	0	0	2	0	2	2	2	2	2	2	2	2	0
RM418	0	2	2	0	2	2	2	0	2	0	2	0	0	2	2	2	2	2	2	2	0	2	2	2	2	2	0	0	0	2	0	0	2	2	2	0	2	0	2	0	2	2	0	2	2	2	2	2	0
RM560	0	2	2	0	0	2	0	0	2	0	2	0	0	0	2	2	2	2	2	0	2	2	2	2	0	2	0	0	2	2	2	0	2	2	2	0	2	2	2	0	2	2	0	2	2	2	2	2	0
RM346	0	2	2	0	0	2	0	0	2	0	2	0	0	0	2	2	2	2	2	0	2	2	2	2	0	2	2	0	2	2	2	0	2	2	2	0	0	2	2	0	2	2	0	2	2	2	2	2	0
RM336	0	2	2	0	0	2	2	0	2	2	2	0	0	0	2	2	2	2	0	0	2	2	2	2	0	2	2	0	2	2	2	0	2	2	2	0	0	2	0	0	2	2	0	2	2	2	2	2	0
RM455	0	0	2	0	0	2	2	0	2	0	2	0	0	0	2	2	2	2	0	0	2	2	2	2	0	2	2	2	2	2	0	2	0	2	2	0	0	2	0	2	2	2	0	2	2	2	2	2	0
RM505	0	2	2	0	0	2	0	0	0	0	0	0	0	0	2	2	2	2	0	2	2	0	2	2	0	2	2	2	0	2	2	0	0	2	2	0	0	2	0	2	2	2	2	2	2	2	0	2	0
RM234	0	2	2	0	0	2	0	0	0	0	0	0	0	2	2	2	2	2	0	2	2	0	2	2	0	2	2	2	2	2	2	0	2	0	2	0	0	2	0	0	0	0	0	2	2	2	0	2	0
RM118	0	2	2	0	0	2	0	0	0	0	0	0	2	0	2	2	2	2	0	2	2	0	2	2	0	0	0	2	2	2	2	2	2	0	2	0	0	2	0	0	0	0	0	0	2	2	0	0	0
RM248	0	2	2	0	0	2	2	2	2	0	0	0	2	0	2	0	0	2	0	0	2	0	2	2	0	0	0	2	2	0	2	2	0	0	2	2	0	2	0	2	0	0	0	2	0	0	0	0	2
RM172	0	2	2	0	0	2	2	2	2	0	0	0	2	0	2	0	0	2	0	0	2	0	2	2	0	0	0	2	2	2	2	2	0	0	2	2	0	2	0	2	0	0	0	2	0	0	0	0	2
RM408	2	2	0	0	2	2	0	0	2	2	0	2	2	0	2	2	2	0	2	0	0	0	0	2	2	2	0	0	0	2	0	2	0	2	0	0	0	0	0	2	2	2	2	2	0	0	2	2	2
RM506	2	2	0	0	2	2	0	0	2	2	0	2	2	0	2	2	2	0	2	0	0	0	0	2	2	2	0	0	0	2	0	2	0	2	0	0	0	0	0	2	2	2	2	2	0	0	2	2	2
RM1235	2	2	2	0	2	2	0	0	0	2	0	2	2	0	2	0	0	2	2	2	0	0	0	0	2	2	0	0	2	2	0	2	2	2	0	0	0	0	0	2	2	2	2	2	2	0	2	2	2
RM6356	2	2	2	2	2	2	0	0	0	2	0	2	2	0	2	0	0	2	2	2	0	0	0	0	2	2	0	0	2	2	0	2	2	2	0	0	0	0	0	2	2	2	2	2	2	0	2	2	2
RM6863	2	2	2	2	2	2	0	0	0	2	0	2	2	0	2	0	0	2	2	2	0	0	0	0	2	2	0	0	2	2	0	2	2	2	0	0	0	0	0	2	2	2	2	2	2	0	2	2	2
RM72	2	2	2	0	2	2	0	0	0	2	0	0	2	0	2	0	0	2	0	2	0	0	2	2	2	2	0	2	2	2	2	2	2	0	0	0	0	0	0	2	0	0	0	2	2	2	2	2	0
RM331	2	2	2	0	2	2	0	2	0	2	0	0	2	0	2	0	0	2	0	2	0	0	2	2	2	2	2	2	2	0	2	2	2	0	2	0	0	0	2	2	2	2	2	2	2	2	2	2	0
RM284	2	2	2	0	0	2	0	2	0	2	0	2	2	0	2	0	0	2	0	2	0	2	2	0	2	2	2	2	2	0	2	2	2	0	2	0	2	0	2	0	2	2	2	2	2	2	2	2	0
RM531	2	2	2	0	0	2	0	2	0	2	0	2	2	0	2	2	2	2	2	2	0	2	2	0	0	2	2	2	2	0	2	2	2	0	2	0	0	0	2	2	2	2	0	2	2	2	2	2	0
RM502	0	2	2	0	2	2	0	2	0	2	0	2	0	0	2	2	2	2	2	2	0	2	0	0	0	2	0	2	2	0	2	2	2	0	2	0	2	0	2	2	2	2	2	2	2	2	2	2	0
RM6948	0	2	2	0	2	2	0	2	0	2	0	2	0	0	2	2	2	2	2	2	0	2	0	0	0	2	0	2	0	0	2	2	2	0	2	0	2	0	2	2	2	2	2	2	2	2	2	2	2
RM281	0	2	2	0	2	2	0	2	0	2	0	2	0	0	2	2	2	0	2	2	0	2	0	0	0	2	0	2	0	0	0	2	0	0	2	0	2	0	2	2	2	0	2	2	2	2	2	0	2
RM8219	2	2	2	0	0	2	0	0	2	2	2	2	2	2	0	2	0	2	2	2	2	2	0	0	2	2	0	0	2	2	0	0	0	0	0	2	2	0	0	0	0	0	0	2	2	2	0	2	2
RM5688	2	0	2	0	0	0	0	0	2	2	2	2	2	2	0	2	0	2	2	2	2	2	0	0	2	2	0	0	2	2	0	0	0	0	0	2	2	0	0	0	0	0	0	0	2	2	0	2	2
RM296	0	2	0	0	0	2	0	0	2	2	2	2	2	2	0	2	2	2	2	0	2	2	0	0	2	2	0	0	2	2	0	0	0	0	2	2	2	0	2	0	2	2	2	0	2	2	2	2	2
RM7038	0	2	2	0	0	2	0	0	2	2	2	2	2	2	0	2	2	2	2	2	2	2	0	0	0	2	0	0	2	2	0	0	2	0	2	2	2	0	2	0	2	2	2	2	2	2	2	2	2
RM6854	2	2	2	0	2	2	0	0	2	0	2	2	2	2	0	2	2	2	2	0	0	2	0	0	2	2	0	0	2	2	0	0	2	0	0	2	2	0	2	2	0	0	2	2	0	0	0	0	2
RM566	2	2	2	0	2	2	0	0	2	0	2	2	2	2	0	2	2	2	2	0	0	2	0	0	0	2	0	0	2	2	0	2	2	0	0	2	2	0	2	2	0	0	2	2	0	0	0	0	2
RM434	2	2	2	0	2	2	0	0	0	0	2	2	2	2	0	2	2	2	2	2	0	2	0	0	0	2	0	0	2	2	0	0	2	0	0	2	2	0	2	2	0	0	2	2	0	0	2	2	2
RM3533	2	2	2	0	2	2	2	2	0	0	2	2	2	2	0	2	2	0	2	2	0	2	0	0	0	2	0	0	2	2	2	2	2	0	0	0	2	0	0	2	0	0	2	2	0	0	2	0	2
RM107	2	2	0	0	0	2	2	2	0	0	2	2	2	2	0	0	0	2	2	0	0	2	0	0	0	2	2	0	2	2	2	2	2	0	0	0	0	0	0	2	0	0	2	2	2	0	2	2	2
RM201	2	2	0	0	0	2	2	2	0	0	2	2	2	2	0	0	0	2	2	0	0	2	0	0	0	2	2	0	2	2	2	2	2	0	0	0	0	0	0	2	0	0	2	2	2	0	2	2	2
RM271	2	2	2	0	2	2	2	2	2	2	0	0	0	2	0	0	0	2	2	2	0	0	0	0	2	2	2	2	0	2	2	2	2	0	2	0	2	2	0	2	2	2	2	2	2	0	2	0	0
RM258	2	2	2	0	0	2	0	2	2	2	0	0	0	2	0	0	0	2	0	2	0	0	0	0	2	2	2	2	0	2	2	0	2	0	2	0	2	2	2	2	2	2	0	2	0	0	2	0	0
RM1146	2	2	2	0	0	2	0	2	2	0	0	2	0	0	0	0	0	2	0	2	0	0	0	0	2	2	0	0	2	2	0	0	0	2	0	0	2	2	0	2	2	2	0	2	2	0	2	2	0
RM228	2	0	2	0	2	0	2	2	2	0	0	2	0	0	2	0	0	2	0	0	0	2	0	2	2	2	0	0	0	2	0	2	2	2	0	0	2	0	0	2	2	2	0	2	2	2	0	2	0
RM496	2	0	2	0	2	0	2	2	2	0	0	2	0	0	2	0	0	2	0	0	0	2	2	2	2	2	0	0	0	2	0	2	2	2	0	0	2	0	0	2	2	2	0	2	2	2	0	2	0
RM333	2	2	0	2	2	0	2	0	2	0	2	2	2	2	2	0	0	0	0	2	0	0	0	2	2	0	0	0	2	0	2	0	2	2	0	2	0	0	0	2	2	0	2	0	2	2	2	2	0
RM590	2	0	2	0	2	0	0	2	2	0	0	2	0	0	2	0	0	2	0	0	0	0	2	2	2	2	0	0	0	2	0	2	2	2	0	0	2	0	0	2	2	2	0	2	2	2	0	2	0
RM6824	2	0	2	0	2	0	0	2	2	0	0	2	0	0	2	0	0	2	0	0	0	2	2	2	2	2	0	0	0	2	0	2	2	2	0	0	2	0	0	2	2	2	0	2	2	2	0	2	0
RM286	2	2	2	0	2	2	2	2	2	2	0	0	2	0	2	0	0	0	2	2	2	2	0	2	0	2	0	0	0	2	0	2	2	0	0	0	2	2	2	0	0	0	0	2	0	2	2	0	2
RM4	2	2	2	0	2	2	2	2	2	2	0	0	2	0	2	0	0	2	2	2	2	2	0	2	0	2	0	2	0	2	2	2	2	0	0	2	0	0	2	0	2	2	2	2	2	0	2	0	2
RM6288	2	2	2	0	2	2	2	2	2	2	0	0	2	0	2	2	2	2	2	2	2	2	0	2	0	2	0	2	0	2	2	2	2	0	0	2	2	0	2	2	0	0	0	2	0	2	2	0	2
RM5599	2	2	2	0	2	2	2	2	2	2	0	0	2	0	2	2	2	2	2	2	2	2	2	2	0	2	2	0	0	0	0	2	2	2	2	2	2	0	2	2	0	0	0	2	2	2	2	2	2
RM167	2	2	2	0	2	2	2	2	2	2	0	0	2	0	2	2	2	2	2	0	2	2	2	2	0	2	2	0	0	0	0	2	2	2	2	2	0	0	2	2	2	2	2	0	2	2	2	2	2
RM3133	2	2	2	0	2	2	0	0	2	2	2	0	2	0	2	2	0	2	2	0	2	2	2	2	0	2	2	0	0	0	0	2	2	2	2	0	0	2	2	2	2	2	2	2	2	0	2	2	2
RM3701	2	2	2	0	2	2	0	0	2	2	2	0	2	0	2	2	0	2	2	0	2	2	2	2	0	2	2	2	2	0	2	2	2	2	2	0	0	2	2	2	2	2	2	2	2	0	2	2	2
RM287	2	2	2	0	2	2	0	0	2	2	2	0	0	2	2	2	0	2	2	0	2	2	2	0	0	2	2	2	2	0	0	2	0	2	2	0	0	2	2	2	2	2	2	2	2	0	2	2	2
RM21	2	2	2	0	2	2	0	0	2	2	2	0	0	2	2	0	0	2	0	2	2	2	0	0	0	2	2	2	2	0	0	0	0	2	0	0	0	2	2	2	2	2	2	2	0	0	2	2	0
RM5961	2	2	2	0	2	2	0	0	2	2	2	0	0	0	2	0	0	2	2	2	2	2	0	0	0	2	2	2	2	0	0	0	0	0	0	0	2	2	2	2	2	2	2	2	2	0	2	2	0
RM206	2	2	2	0	0	2	0	0	2	2	2	0	0	0	2	0	0	2	2	0	2	2	0	2	2	2	2	2	2	2	2	2	0	0	0	0	0	2	2	2	2	2	2	2	2	0	2	2	0
RM224	2	2	2	0	0	2	2	0	2	0	0	0	0	0	2	0	2	2	0	2	0	0	0	2	2	2	2	2	0	2	2	2	2	2	2	0	2	0	2	0	2	2	2	0	2	0	2	2	0
RM19	2	2	2	0	2	2	0	2	2	2	0	2	2	2	0	2	2	2	2	2	0	2	2	2	0	2	2	2	2	2	2	2	2	0	2	2	0	0	2	2	0	0	0	2	2	0	0	2	2
RM6296	0	0	2	0	2	0	0	2	2	2	0	2	2	2	2	0	2	2	2	2	0	2	2	2	0	2	2	2	0	2	2	2	2	0	2	2	0	0	2	2	0	0	0	2	0	2	0	2	2
RM7102	0	0	2	0	2	0	0	2	0	2	0	0	2	2	2	0	0	2	2	2	0	2	2	2	0	0	0	0	2	2	0	0	2	0	2	0	2	0	2	2	0	0	0	2	2	2	0	2	2
RM277	2	0	2	0	2	0	0	2	0	2	0	0	2	2	2	0	0	2	0	2	0	0	2	2	2	0	0	0	2	2	0	0	2	0	2	2	2	0	2	2	0	0	0	2	2	2	0	2	2
RM1246	2	0	2	0	2	0	0	2	0	2	0	0	2	2	2	0	0	2	0	2	0	0	2	2	2	0	0	0	2	2	0	0	2	0	2	2	2	0	2	2	0	0	0	2	2	2	0	2	2
RM519	0	0	2	0	2	0	0	2	0	2	0	0	2	2	2	0	0	2	0	2	0	0	2	2	2	0	2	0	2	2	0	0	2	0	2	2	2	0	2	2	0	0	0	2	2	2	0	2	2
RM3331	2	2	2	0	2	2	0	2	0	2	0	0	2	0	2	0	0	2	2	2	0	0	2	2	2	2	2	2	2	2	2	2	2	0	2	2	0	2	2	2	2	2	2	2	2	2	0	2	0
RM270	2	0	2	0	2	0	0	2	0	2	0	2	2	2	2	0	0	2	2	2	2	2	2	2	2	2	2	2	2	2	2	2	2	0	2	0	0	0	2	2	2	2	2	2	2	2	0	2	0
[truncated: 166 more columns]

## Sheet: RILs-phenotypic
Env	Genotype	Rep	PH	HD	NSP	SS	TGW	ETN
GL	RIL001	1	66	67	769.67	75	19.34	7
GL	RIL002	1	69.5	76	1009.33	71.33	21.98	8.67
GL	RIL003	1	63.5	67	1456.67	80.33	17.26	12
GL	RIL004	1	67	56	580.33	55.33	24.37	12.67
GL	RIL005	1	76.5	67	828.33	66.33	20.35	8
GL	RIL006	1	65	76	1344	63.33	21.7	7.33
GL	RIL007	1	85	71	797	66.33	19.03	11
GL	RIL008	1	52.5	73	754.67	61	19.04	10.67
GL	RIL009	1	59	67	980.67	73.33	19.47	11.67
GL	RIL010	1	61	65	1006	50	20.92	13.67
GL	RIL011	1	59	78	560.67	44.67	17.69	13
GL	RIL012	1	60.5	78	697	23	17.99	8.67
GL	RIL013	1	61	65	763.67	75	25.16	10
GL	RIL014	1	82.5	78	1119.67	29.33	20.88	12.33
GL	RIL015	1	68	69	887	67	19.74	10
GL	RIL016	1	78	76	657.33	66	21.66	8.67
GL	RIL017	1	68	76	483.67	62.33	19.69	6.33
GL	RIL018	1	61	73	1031.33	74	17.62	12.33
GL	RIL019	1	79	76	715	33.33	19.34	6
GL	RIL020	1	70	71	826	73	22.14	7.67
GL	RIL021	1	83.5	69	896.67	43.67	18.2	5.67
GL	RIL022	1	81	81	675	51	17.61	9.33
GL	RIL023	1	54	71	725.33	65.67	19.69	9.33
GL	RIL024	1	68.5	67	604.67	88.33	21.41	6.67
GL	RIL025	1	75	57	885.67	59	22.89	10.33
GL	RIL026	1	73	76	871.33	66	17.5	6.67
GL	RIL027	1	86	65	860	73	21.06	10.67
GL	RIL028	1	101.5	67	706.33	70	24.14	7.33
GL	RIL029	1	86	63	814	65.67	23.74	10
GL	RIL030	1	78	73	661.33	63	20.52	10.33
GL	RIL031	1	69	68	830.67	83.33	21.54	8.33
GL	RIL032	1	74.5	67	945	75	19.75	7
GL	RIL033	1	70	67	841.67	77.33	22.66	8
GL	RIL034	1	70.5	62	743.33	82.33	17.32	10.33
GL	RIL035	1	102	72	1205.33	68.33	20.84	12
GL	RIL036	1	60	74	1034	72.33	16.96	11
GL	RIL037	1	83	76	725.33	80.33	17.39	9
GL	RIL038	1	66.5	74	642.33	59	19.84	7
GL	RIL039	1	101.5	84	1047.67	64.67	17.23	7
GL	RIL040	1	57	67	610	84.67	20.87	10.33
GL	RIL041	1	-100	84	-100	-100	-100	-100
GL	RIL042	1	66.5	74	1038	80.67	16.76	14.33
GL	RIL043	1	72	74	1619.67	76.33	18.34	19.33
GL	RIL044	1	90	76	1555.67	68.33	23.66	10.67
GL	RIL045	1	92	76	657.67	62.33	18.92	8
GL	RIL046	1	84	67	647.33	85.33	21.44	10
GL	RIL047	1	61	72	791.67	65.67	19.47	6.67
GL	RIL048	1	98	73	932.67	66.33	18.78	8.33
GL	RIL049	1	70	78	882	53	17.16	10.67
GL	RIL050	1	74.5	69	1188.33	56.67	21.98	13.67
GL	RIL051	1	80	69	963.33	76	18.33	9.67
GL	RIL052	1	75	72	2044.33	66	22.74	12.33
GL	RIL053	1	70.5	76	1682.67	66.67	18.42	17.33
GL	RIL054	1	72	78	921.67	66.33	20.84	7.67
GL	RIL055	1	81.5	62	1278	41.67	17.91	13.33
GL	RIL056	1	68.5	67	707.67	75.67	17.68	7.33
GL	RIL057	1	81	66	924.67	72.67	21.98	9
GL	RIL058	1	83.5	65	711.67	69.67	19.98	7
GL	RIL059	1	81.5	57	738.33	78.67	23.8	8.67
GL	RIL060	1	77.5	71	682.67	76.67	19.48	8.33
GL	RIL061	1	54	64	612	51.33	16.41	10
GL	RIL062	1	66	72	569	64.67	20.48	6.33
GL	RIL063	1	75	63	1129	66.33	22.28	10.67
GL	RIL064	1	73	65	584.33	82	21.21	9.33
GL	RIL065	1	95	63	610.67	84.33	24.63	8
GL	RIL066	1	67	84	405.67	37.33	22.55	8
GL	RIL067	1	52	57	770	18.67	15.24	12
GL	RIL068	1	74	82	535	46.67	14.57	8
GL	RIL069	1	66.5	64	990.67	56.67	18.64	12
GL	RIL070	1	58.5	73	1122	58	15.98	14.33
GL	RIL071	1	82	84	601.67	70	18.71	9
GL	RIL072	1	78.5	65	831.33	76.33	21.37	8.33
GL	RIL073	1	75	65	593.67	80	20.21	7
GL	RIL074	1	86	74	594.67	76.33	20.56	6
GL	RIL075	1	78	69	824	72.33	19.53	7
GL	RIL076	1	64.5	69	760	78	21.11	8.67
GL	RIL077	1	73	69	816	76.67	20.69	6.67
GL	RIL078	1	82	69	1055.33	59.33	18.43	10.67
GL	RIL079	1	58	76	1438.67	54.67	17.58	10.67
GL	RIL080	1	70	82	794	28.67	16.45	8.67
GL	RIL081	1	62.5	62	706.33	80	20.07	6.33
GL	RIL082	1	79	69	672.67	72.67	17.19	7.67
GL	RIL083	1	97	62	691	66.33	22.97	6
GL	RIL084	1	75.5	72	707.33	31.33	19.22	7.67
GL	RIL085	1	88.5	83	558	53	19.91	8.33
GL	RIL086	1	77.5	57	636.67	53.33	27.6	10
GL	RIL087	1	71.5	72	869.33	27.67	16.12	10.33
GL	RIL088	1	80	79	688.67	55	15.14	10
GL	RIL089	1	96	73	507	73.33	24.74	7.67
GL	RIL090	1	88	65	882.33	77.67	25.56	10
GL	RIL091	1	83.5	81	765.33	69.33	18.88	8.33
GL	RIL092	1	81	61	941	87.67	23.71	12
GL	RIL093	1	89	74	888	63	19.42	11.33
GL	RIL094	1	104	84	780.33	50.67	20.01	5.67
GL	RIL095	1	95	69	1355.33	74.33	16.96	10.67
GL	RIL096	1	109	68	734.67	85.33	18.91	8.33
GL	RIL097	1	94	65	881.67	70.67	21.95	8.67
GL	RIL098	1	95.5	67	1216.67	67.67	24.31	11
GL	RIL099	1	96	65	910	80.67	20.67	9.67
GL	RIL100	1	58.5	71	1551.67	65.67	16.07	13
GL	RIL101	1	59.5	65	734.67	77.33	19.99	11.33
GL	RIL102	1	-100	70	-100	-100	-100	-100
GL	RIL103	1	-100	80	-100	-100	-100	-100
GL	RIL104	1	76	74	444	76.67	20.61	7
GL	RIL105	1	76	63	547	54	23.1	9.33
GL	RIL106	1	72	71	854	81	19.45	7.33
GL	RIL107	1	79	69	609	85	17.53	8.67
GL	RIL108	1	89	71	679.33	51.67	22.88	7.33
GL	RIL109	1	78	78	1010.67	49.33	18.19	9.33
GL	RIL110	1	61	67	755.67	75	15.02	11.67
GL	RIL111	1	81.5	57	725	85.33	24.23	13.67
GL	RIL112	1	81	58	573.33	91.33	23.16	9.33
GL	RIL113	1	84.5	60	905.33	82.33	22	8.67
GL	RIL114	1	89.5	65	799	83.33	20.17	8.67
GL	RIL115	1	71	76	1340	62.33	16.76	9.33
GL	RIL116	1	72	72	490.33	88	20.1	10.33
GL	RIL117	1	88	73	863	81.67	21.75	8
GL	RIL118	1	77	62	1009.33	81.33	18.87	13.67
GL	RIL119	1	87	69	731.33	79.33	21.91	7.33
GL	RIL120	1	76	81	753.67	66.67	19.53	7.67
GL	RIL121	1	78	69	1194	86.67	13.95	11.67
GL	RIL122	1	100	64	1090.33	83.67	20.19	10.67
GL	RIL123	1	94	67	1437	67.33	18.21	9.33
GL	RIL124	1	99.5	71	819.33	63	19.6	10
GL	RIL125	1	91.5	69	756.67	90.33	22.98	8.33
GL	RIL126	1	91	65	770.33	71	21.09	8.33
GL	RIL127	1	74.5	65	759.67	81	15.04	7
GL	RIL128	1	85.5	63	669.33	64.67	27.04	6.33
GL	RIL129	1	85.5	72	770	72.33	22.89	9
GL	RIL130	1	55.5	71	789	63.33	18.04	7.67
GL	RIL131	1	61	71	819	78	21.15	7
GL	RIL132	1	68	61	1156.67	72.33	18.94	10.33
GL	RIL133	1	84.5	70	868.33	70.33	19.24	10.33
GL	RIL134	1	67	69	945	80	17.57	10.33
GL	RIL135	1	68	57	544.67	84	26.16	13.67
GL	RIL136	1	44	62	801.67	51	20.51	10.67
GL	RIL137	1	90	65	786.67	13	21.15	9.33
GL	RIL138	1	84	65	722	41.67	18.3	6.33
GL	RIL139	1	83.5	66	554.33	67.33	18.02	7
GL	RIL140	1	58	66	608.67	83.33	23.42	12.33
GL	RIL141	1	82	65	790.67	73.67	20.33	7.67
GL	RIL142	1	95	67	732	82.67	18.59	10.67
GL	RIL143	1	69	65	997.33	31	24.45	16.33
GL	RIL144	1	80	73	969.33	70.33	20.15	11
GL	RIL145	1	96	75	783.33	83	18.79	9.33
GL	RIL146	1	48.5	67	-100	-100	-100	-100
GL	RIL147	1	97.5	67	707.67	83.33	24.04	6
GL	RIL148	1	73	71	868	70.67	20.67	10.67
GL	RIL149	1	57.5	62	624.33	62.33	25.26	8.33
GL	RIL150	1	103	74	585.67	80.33	21.89	8
GL	RIL151	1	88	58	623.33	63	26.07	7.33
GL	RIL152	1	81	65	838.33	74.67	18.64	10
GL	RIL153	1	96	70	864.33	75.67	18.26	8.33
GL	RIL154	1	84	71	669.67	76	19.14	6.67
GL	RIL155	1	72	73	843.33	62.33	22.02	7.33
GL	RIL156	1	82	65	775.67	74.33	22.98	11.67
GL	RIL157	1	75	76	766	69.67	16.09	10.33
GL	RIL158	1	74	78	813.67	56.33	14.1	10.33
GL	RIL159	1	53	61	548.33	76.33	24.76	10.33
GL	RIL160	1	111	69	877	73	21.55	7.67
GL	RIL161	1	66	73	1213.33	24	16.97	9.67
GL	RIL162	1	79.5	56	612.67	78.67	19.63	9
GL	RIL163	1	82	67	1087.67	76.33	22.08	11.67
GL	RIL164	1	88.5	72	932.33	83.33	24.67	11
GL	RIL165	1	75	65	878	89	20.09	8
GL	RIL166	1	62	65	708.67	58	21.22	9.33
GL	RIL167	1	102	63	533.33	68.33	24.14	8
GL	RIL168	1	91	76	805.33	75.67	22.52	11
GL	RIL169	1	72.5	65	429.67	69	20.84	10
GL	RIL170	1	85	65	729.33	81.33	17.65	10.33
GL	RIL171	1	-100	84	-100	-100	-100	-100
GL	RIL172	1	68	69	701.67	79.67	23.82	8.67
GL	RIL173	1	84	65	838.67	65.67	18.27	7.33
GL	RIL174	1	63	62	1291.67	68.67	19.98	10.67
GL	RIL175	1	61	63	779	73.67	18.4	10.67
GL	RIL176	1	59	57	861	61.33	21.45	10.67
GL	RIL177	1	60.5	71	1235	82	17.18	15.67
GL	RIL178	1	61	81	511.33	64	18.74	11.67
GL	RIL179	1	68.5	78	691.67	46	16.1	11
GL	RIL180	1	56.5	76	1103	56	20.92	10
GL	RIL181	1	54.5	57	951	54.33	20.94	13.33
GL	RIL182	1	69.5	73	770.33	44.67	18.08	8
GL	RIL183	1	69	76	707	56	15.16	9.33
GL	RIL184	1	83.5	65	630.33	79	21.42	11.33
GL	RIL185	1	62	58	557.67	68.67	19.35	12.33
GL	RIL186	1	63	60	1170.67	67.67	19.8	13.67
GL	RIL187	1	53.5	84	641.33	17.33	18.99	6.67
GL	RIL188	1	60	70	742	74.33	26.05	7
GL	RIL189	1	76.5	75	1366	70	19.21	11.67
GL	RIL190	1	77	71	1030	81	17.23	9.33
GL	RIL191	1	93.5	71	868.67	41	19.41	6.33
GL	RIL192	1	103	76	952	75	20.56	9
GL	RIL193	1	92	74	745.67	61.67	21.5	8.67
GL	RIL194	1	76	67	739.33	71.33	18.94	10
GL	RIL195	1	90.5	73	1021	60	19.01	8.67
GL	RIL196	1	86	74	1106.67	67.33	17.38	10.67
GL	RIL197	1	44	73	643.33	88.33	17.21	6
GL	RIL198	1	75.5	70	628	28.67	13.61	8.67
GL	RIL199	1	85	70	968.67	77	21.61	9
GL	RIL200	1	86.5	67	565.33	73.67	23.09	7.33
GL	RIL201	1	84	78	1182.33	63	19.2	8
GL	RIL202	1	59.5	70	997.67	79	17.46	12
GL	RIL203	1	99.5	65	1013	89	26.54	11
GL	RIL204	1	82.5	77	976.67	64.33	18.15	10
GL	RIL205	1	90.5	69	934.67	80.33	20.55	8.33
GL	RIL206	1	99	67	955.33	73	24.72	13.33
GL	RIL207	1	99.5	65	1213.33	82.67	22.98	7.67
GL	RIL208	1	80	81	1407	58	20.94	14
GL	RIL209	1	66	61	805.33	81.33	24.72	10
GL	RIL210	1	70.5	71	584.67	80.33	25.29	6.67
GL	RIL211	1	89	74	1109.33	58.33	18	12.33
GL	RIL212	1	71	71	775.67	47.67	21.25	11.33
GL	RIL213	1	92.5	65	791.67	81	20.72	10
GL	RIL214	1	51	70	966	58	18.34	13
GL	RIL215	1	70	77	635	76.33	19.36	8
GL	RIL001	2	64	68	811	70.33	19.78	10
GL	RIL002	2	68.5	78	641.67	55.33	22.36	4.67
GL	RIL003	2	60	70	1350	77.67	16.73	14
GL	RIL004	2	66	57	913	82	25.53	19.67
GL	RIL005	2	67	70	541.67	62.67	20.32	8.33
GL	RIL006	2	70.5	78	1164.33	69.67	22.87	7.33
GL	RIL007	2	77.5	75	839.33	71.33	19.09	10.67
GL	RIL008	2	51	73	530.33	71	17.27	10
GL	RIL009	2	62	69	1130.33	83.67	19.26	14.67
GL	RIL010	2	57	65	775.67	47.67	20.73	12.67
GL	RIL011	2	56	77	411	51.33	18.28	11.67
GL	RIL012	2	58.5	78	852	23.33	16.59	11.33
GL	RIL013	2	63	69	679.33	72	22.02	10.67
GL	RIL014	2	82	81	858.33	20.67	19.88	11.33
GL	RIL015	2	66	69	899.33	57	18.32	9.67
GL	RIL016	2	84	76	1236.33	67.33	20.81	13.67
GL	RIL017	2	73.5	76	1141.33	59.33	19.79	13.67
GL	RIL018	2	85.5	75	1580.67	71	19.16	7.33
GL	RIL019	2	80	76	1112.33	32.67	21.11	9.33
GL	RIL020	2	71	70	1071.33	73	23.1	9.33
GL	RIL021	2	75	74	1069.33	45.67	17.58	10
GL	RIL022	2	87.5	81	1715.33	55.67	17.22	16.67
GL	RIL023	2	55	73	625.67	58	18.6	11.33
GL	RIL024	2	66.5	71	1184.67	74.67	20.48	13.33
GL	RIL025	2	74.5	57	1031.67	66.67	22.58	11.33
GL	RIL026	2	62.5	78	991.33	50.33	16.92	7.33
GL	RIL027	2	86	65	848.67	69	22.06	11.67
GL	RIL028	2	86	69	988.67	72.33	22.78	10.33
GL	RIL029	2	82	64	528.33	71.67	24.16	9.33
GL	RIL030	2	77	74	702.67	66.33	20.74	9
GL	RIL031	2	77	66	1085.33	81.67	21.89	11.33
GL	RIL032	2	70	70	1246	65.33	20.42	13.67
GL	RIL033	2	70.5	65	669.33	75	22.59	7.67
GL	RIL034	2	64	62	582.33	72	19.36	9.33
GL	RIL035	2	88	75	893	61	20.72	10.33
GL	RIL036	2	62	76	1020.33	61	16.85	12
GL	RIL037	2	84.5	76	1064	83	17.84	11.33
GL	RIL038	2	63.5	74	598.33	57.33	18.68	7
GL	RIL039	2	94	86	1198	75.67	15.5	8
GL	RIL040	2	52	65	522	75.67	19.52	8.33
GL	RIL041	2	-100	86	-100	-100	-100	-100
GL	RIL042	2	63	73	940	75.67	17.01	14.33
GL	RIL043	2	78	73	1155	71.33	18.72	11.33
GL	RIL044	2	88	78	747	67.33	23.6	7.67
GL	RIL045	2	96	73	1762	57.67	18	19.33
GL	RIL046	2	85	70	520.33	82.33	22.89	8
GL	RIL047	2	64.5	73	942	67.67	20.43	8
GL	RIL048	2	105	73	1316	70.33	18.99	14.33
GL	RIL049	2	69	81	565	39.33	18.24	6.33
GL	RIL050	2	81	66	1013.33	63.67	24.68	8.33
GL	RIL051	2	78.5	71	1667.33	70.67	17.93	14.67
GL	RIL052	2	72	72	1290	70.33	21.72	13
GL	RIL053	2	72	75	1113	74	19.31	10.67
GL	RIL054	2	73	78	790.33	70.67	21.57	6.33
GL	RIL055	2	80	62	975.33	48	19.08	10.33
GL	RIL056	2	67.5	70	1229	66.33	15.68	10
GL	RIL057	2	82	65	1112	83.33	23.43	11
GL	RIL058	2	82.5	64	756	78	20.82	8
GL	RIL059	2	87.5	58	636.33	80.67	26.22	8.33
GL	RIL060	2	72	74	1256	72	19.29	15.67
GL	RIL061	2	-100	-100	-100	-100	-100	-100
GL	RIL062	2	60.5	70	391.33	64.33	23.1	5.33
GL	RIL063	2	77	61	1175.33	74.33	21.11	12
GL	RIL064	2	72.5	66	941.67	83.67	21.86	14
GL	RIL065	2	92.5	63	621	82	24.41	7.67
GL	RIL066	2	67	76	600.33	51	21.41	10.33
GL	RIL067	2	44.5	58	650.67	11.67	15.88	13.33
GL	RIL068	2	76	81	611.33	51.33	15.88	7
GL	RIL069	2	63	65	873.67	60	17.78	12.67
GL	RIL070	2	55	74	853.67	66	16.76	15.33
GL	RIL071	2	84.5	84	744.67	47.33	20.93	9.33
GL	RIL072	2	78	64	968.33	70.67	21.58	10.67
GL	RIL073	2	79	66	852	77	20.41	9
GL	RIL074	2	92	74	915.67	70.67	21.9	10
GL	RIL075	2	66.5	69	834.67	62	17.87	9.67
GL	RIL076	2	68	73	861.33	84.33	21.5	7.67
GL	RIL077	2	79	67	824	81.33	21.27	8.67
GL	RIL078	2	80	71	1011.33	56.33	18.68	8.33
GL	RIL079	2	64	76	1422.33	54.33	19.24	11.67
GL	RIL080	2	76	81	864.33	34.33	17.6	7.67
GL	RIL081	2	60	60	971	82	19.71	10.67
GL	RIL082	2	69.5	74	657	61.67	15.77	8.67
GL	RIL083	2	99	62	622.33	72.67	22.65	6.33
GL	RIL084	2	78	74	567	30	18.86	8
GL	RIL085	2	83	84	600	44.67	19.45	9.33
GL	RIL086	2	70	58	577.67	43.33	25.25	13.33
GL	RIL087	2	64.5	72	559	14.67	15.38	7.33
GL	RIL088	2	80.5	78	788	62.67	15.57	11.67
GL	RIL089	2	84.5	72	617.33	69.33	24.99	10
GL	RIL090	2	83.5	63	757	81	24.96	10.33
GL	RIL091	2	79.5	80	832	61	19.02	8.33
GL	RIL092	2	73.5	62	888	90.67	21.67	11.67
GL	RIL093	2	84.5	76	754	75	18.07	9.33
GL	RIL094	2	85.5	86	872	27.33	16.36	5.33
GL	RIL095	2	97	65	1137.33	67	16.46	10
GL	RIL096	2	98	72	684.67	78.33	18.69	7
GL	RIL097	2	85.5	67	804	76.67	21.94	8.33
GL	RIL098	2	91.5	67	693.67	64.33	24.31	6.67
GL	RIL099	2	87	68	677	77	22.85	7.67
GL	RIL100	2	57.5	69	1113.67	66.33	16.56	9.67
GL	RIL101	2	64.5	65	946.67	77	20.87	12.67
GL	RIL102	2	74	70	698	73	24.3	10.67
GL	RIL103	2	66.5	64	798	82	18.64	9
GL	RIL104	2	88	75	598.33	72	23.12	8
GL	RIL105	2	75	62	456.67	67.67	23.72	10.67
GL	RIL106	2	79	70	876	86.33	19.51	9.67
GL	RIL107	2	83	69	750.33	71.67	18.78	9.33
GL	RIL108	2	91	72	952.33	57.33	20.78	11
GL	RIL109	2	75	81	958.67	49.33	17.01	9
GL	RIL110	2	57.5	66	511	75	16.64	7.33
GL	RIL111	2	65.5	58	342.67	78.33	23.42	10
GL	RIL112	2	78	57	729	77.33	22.65	12
GL	RIL113	2	80	58	832.67	78.33	22.13	7.67
GL	RIL114	2	95	69	881	78.67	20.74	9.33
GL	RIL115	2	65.5	78	1344.33	61.33	15.1	8
GL	RIL116	2	71	72	528.33	83.67	19.19	9
GL	RIL117	2	85.5	76	828.67	74.33	21.89	9
GL	RIL118	2	71	58	826.67	75.67	18.47	12.33
GL	RIL119	2	85	70	910.67	70.67	21.65	10
GL	RIL120	2	75.5	81	853.67	59.67	21.68	8
GL	RIL121	2	81	70	1010.67	81.67	14.24	10.33
GL	RIL122	2	97	64	748.33	77.67	22.53	8
GL	RIL123	2	84	66	1576	56.33	18.56	10.33
GL	RIL124	2	92	72	1163.33	42	19.67	12
GL	RIL125	2	96	70	1127	85	22.53	8.67
GL	RIL126	2	92	65	827.67	68.67	25.27	8.33
GL	RIL127	2	82	67	1054.67	73	18.78	11
GL	RIL128	2	92	64	1000.33	74.67	24.99	9.33
GL	RIL129	2	79	72	562	68	21.73	8
GL	RIL130	2	53	72	1061	58.67	17.71	11
GL	RIL131	2	60	73	1060.33	70.33	21.03	9.33
GL	RIL132	2	66	60	826.67	76.67	18.83	6.67
GL	RIL133	2	85.5	71	786	77.67	19.31	10.33
GL	RIL134	2	61	72	614.33	60	18.86	9.67
GL	RIL135	2	73	57	569	88	25.79	15
GL	RIL136	2	38	62	682.67	56.33	18.5	10.33
GL	RIL137	2	88.5	68	636.33	26.67	17.37	5.67
GL	RIL138	2	87	67	1210.67	31	18.95	9.33
GL	RIL139	2	84.5	66	618	73	17.16	6.67
GL	RIL140	2	48	71	445.67	59.33	19.71	13
GL	RIL141	2	81	65	1001.33	77	19.99	10.33
GL	RIL142	2	95.5	72	692	79	18.57	10
GL	RIL143	2	67.5	65	1669	71.67	23.37	14.67
GL	RIL144	2	70.5	73	661.33	62.67	18.52	9.67
GL	RIL145	2	100	76	669	76	20.42	8.67
GL	RIL146	2	-100	67	-100	-100	-100	-100
GL	RIL147	2	82.5	69	778.33	64.67	21.29	8.33
GL	RIL148	2	68.5	71	847.67	65.33	22.04	11
GL	RIL149	2	52	64	714.33	73.33	24.79	10.33
GL	RIL150	2	103	75	631.33	85	21.71	7.67
GL	RIL151	2	75	58	719.33	54.33	24.65	8.33
GL	RIL152	2	89.5	65	975	85	18.11	8.33
GL	RIL153	2	103.5	69	865.67	80.33	19.43	7.33
GL	RIL154	2	98	71	866.33	80.33	19.73	7.67
GL	RIL155	2	69.5	75	1521	62.33	20.55	13.67
GL	RIL156	2	91.5	67	1030.33	71	25.33	14.33
GL	RIL157	2	73.5	73	754	74	16.63	9
GL	RIL158	2	65.5	81	608.33	55.33	13.2	7.67
GL	RIL159	2	49	58	584.33	48.67	23.8	8.67
GL	RIL160	2	111	69	939	63.33	20.96	8
GL	RIL161	2	69.5	75	1075.67	24.33	15.9	9
GL	RIL162	2	86.5	56	628	70.67	18.71	9.33
GL	RIL163	2	83	69	1224	68.67	21.55	14
GL	RIL164	2	81	74	716	77	23.19	9.33
GL	RIL165	2	76	65	703.33	87.67	20.17	8.33
GL	RIL166	2	61	65	515.67	63.33	22.31	9.33
GL	RIL167	2	98	66	474.33	70	26.07	7.33
GL	RIL168	2	86.5	78	651.33	73.67	22.12	10
GL	RIL169	2	77	65	616	43	21.43	12.67
GL	RIL170	2	84	67	719.33	79.33	21.12	11.67
GL	RIL171	2	-100	84	-100	-100	-100	-100
GL	RIL172	2	58.5	70	477.67	83.33	24.32	6.33
GL	RIL173	2	86	62	1224.67	56	18.17	8
GL	RIL174	2	55.5	65	1055	64	17.74	9.33
GL	RIL175	2	72.5	62	1149	72.33	21.17	15
GL	RIL176	2	58	57	831.67	62	21.93	11.67
GL	RIL177	2	57	74	868	72.33	17.36	10.67
GL	RIL178	2	66.5	84	517.33	66	17.86	9.67
GL	RIL179	2	64.5	80	681	48.67	18.59	11.67
GL	RIL180	2	81	81	1077.67	65.67	23.17	10.33
GL	RIL181	2	55	57	625	62	21.82	8.33
GL	RIL182	2	80.5	69	807.33	64.33	18.77	9.33
GL	RIL183	2	79	76	867.67	51	16.52	8.67
GL	RIL184	2	84.5	66	643.33	70	23.54	13.33
GL	RIL185	2	66	57	657	79	21.18	11.33
GL	RIL186	2	61.5	62	854.33	74.67	19.28	10
GL	RIL187	2	51	86	707	17.67	17.55	9
GL	RIL188	2	55	69	509.33	77.67	24.99	6
GL	RIL189	2	72	76	1007.33	64.67	19.82	9.67
GL	RIL190	2	72	73	985.67	88.67	16.76	13
GL	RIL191	2	83	73	742	39	19.23	7
GL	RIL192	2	103.5	75	736	70.33	21.7	7.67
GL	RIL193	2	91	77	966	55	18.83	10.33
GL	RIL194	2	73	67	671	68.33	18.63	9
GL	RIL195	2	80	73	664.33	38.67	16.28	6.33
GL	RIL196	2	87	73	1774.33	57.33	17.04	18
GL	RIL197	2	48	69	932	71.67	15.61	9
GL	RIL198	2	76.5	70	610.33	20	14.11	13.67
GL	RIL199	2	81	69	904.67	71.33	20.32	8.33
GL	RIL200	2	86.5	71	1109.67	75.33	22.37	12
GL	RIL201	2	86.5	79	1150.67	61	19.3	7.67
GL	RIL202	2	51.5	73	846	75.67	17.41	11
GL	RIL203	2	95	65	822.33	81.33	25.85	10
GL	RIL204	2	79	81	902.33	70	18.91	8.33
GL	RIL205	2	85	72	966.33	77.67	20.14	7.67
GL	RIL206	2	102	69	991.33	78.67	23.91	12.33
GL	RIL207	2	96.5	65	1421.33	82.33	22.02	9.67
GL	RIL208	2	68	84	1457.33	71	17.64	14.67
GL	RIL209	2	65.5	62	1084	75.67	25.4	15.67
GL	RIL210	2	77.5	72	963.33	87.33	26.27	8.67
GL	RIL211	2	86	74	932	64.33	18.81	7.67
GL	RIL212	2	74.5	70	582.67	57	20.31	8
GL	RIL213	2	96	64	970.33	75.67	21.85	11.67
GL	RIL214	2	55	69	1012.67	67	19.22	10
GL	RIL215	2	70.5	79	498	56	20.33	7.33
GY	RIL001	1	67	100	1903.67	66	21.3	16.67
GY	RIL002	1	66.5	116	1360	60	20.41	10.33
GY	RIL003	1	65	100	2073.33	73.33	18.57	12.67
GY	RIL004	1	84	87	1214.33	91	26.43	16
GY	RIL005	1	77.5	98	1494.67	57.67	21.89	9
GY	RIL006	1	64	113	1001.33	51	20.41	5.67
GY	RIL007	1	89	110	1112.67	49.67	20.2	11.67
GY	RIL008	1	51.5	114	939	75.33	18.89	6.33
GY	RIL009	1	64.5	109	1660.67	58	20.33	12.67
GY	RIL010	1	59.5	98	2369	50	20.72	20.33
GY	RIL011	1	56.5	112	723.67	31	18.36	11.33
GY	RIL012	1	69	101	1400	39	20	9
GY	RIL013	1	65	96	1286.33	66.67	28.2	12
GY	RIL014	1	89	113	1295.67	18.67	18.45	7.33
GY	RIL015	1	102	117	1373.33	62.33	24.75	8.67
GY	RIL016	1	85	109	1285.67	33	19.56	8
GY	RIL017	1	67	110	809	50.67	19.99	6.67
GY	RIL018	1	57	108	1076	71.67	18.19	8.67
GY	RIL019	1	84	113	1330.67	23.67	19.68	8.33
GY	RIL020	1	60.5	106	1230.67	44.33	23.7	10
GY	RIL021	1	87	108	1422	35	16.59	8.33
GY	RIL022	1	80	117	1216.33	17	15.28	8.33
GY	RIL023	1	61	106	948.67	63	20.37	9.67
GY	RIL024	1	71	98	1904	53.33	20.76	10
GY	RIL025	1	71	93	1304	68.33	22.13	9.33
GY	RIL026	1	76.5	111	2723.67	72.33	18.52	12.67
GY	RIL027	1	90.5	101	1744	41	24.32	15
GY	RIL028	1	92	98	1382	72	24.88	11.67
GY	RIL029	1	86	96	1408	70	24.88	11
GY	RIL030	1	76	106	1534.67	18.67	18.46	14.33
GY	RIL031	1	72.5	91	1117.67	72.33	23.3	11.67
GY	RIL032	1	74	90	1539.33	70.33	21.35	12.67
GY	RIL033	1	61	100	1359.67	78	23.63	13
GY	RIL034	1	64.5	110	1072.67	81.33	18.97	11.33
GY	RIL035	1	83	113	1138.67	39.67	20.7	8.67
GY	RIL036	1	-100	115	-100	-100	-100	-100
GY	RIL037	1	89	116	1461.33	35	16.31	10
GY	RIL038	1	65	101	1388.33	54.67	19.77	11
GY	RIL039	1	78	119	831	0	-100	6.33
GY	RIL040	1	47	113	1179.67	61.33	20.46	14
GY	RIL041	1	49	114	523	36	12.72	5.33
GY	RIL042	1	55	110	624.67	53.67	18.95	8.67
GY	RIL043	1	71.5	108	2624.33	59	19.04	20.67
GY	RIL044	1	83.5	110	1305.67	55.67	26.44	10
GY	RIL045	1	94	113	1552.67	54.67	18.17	13
GY	RIL046	1	96.5	107	1194	70.67	21.38	10.33
GY	RIL047	1	63.5	98	1854.33	68.67	22.36	13.67
GY	RIL048	1	111.5	101	2654.67	54.33	20.28	20
GY	RIL049	1	85.5	112	1546.67	30.67	16.79	10
GY	RIL050	1	83	98	986	61	21.3	8.67
GY	RIL051	1	86	100	1178	33	17.02	10.33
GY	RIL052	1	70	100	2828	68	19.98	18.67
GY	RIL053	1	69	116	1594	31.67	19.12	13.33
GY	RIL054	1	66	118	1662.67	57.67	17.92	14.67
GY	RIL055	1	91	101	3465	51.33	18.38	18.33
GY	RIL056	1	79.5	99	2039.33	78.67	21.54	15.67
GY	RIL057	1	92	98	1446.33	74.33	22.11	10
GY	RIL058	1	99	116	1537.33	62	16.71	8.33
GY	RIL059	1	105	89	1165	52	26.23	9.33
GY	RIL060	1	90	109	1103.33	29.67	19.65	13
GY	RIL061	1	-100	-100	-100	-100	-100	-100
GY	RIL062	1	82.5	116	1530	63.33	23.75	9
GY	RIL063	1	71.5	87	1926	78.67	23.31	15.33
GY	RIL064	1	87	101	1087	73	21.91	13.33
GY	RIL065	1	116	111	1296.33	75	21.73	11.67
GY	RIL066	1	64	119	667.33	2.67	24.03	9.67
GY	RIL067	1	62.5	108	1199.33	61.67	20.03	11.67
GY	RIL068	1	77.5	116	1412	29.33	15.19	10
GY	RIL069	1	74.5	100	1009	45.67	19.43	12.33
GY	RIL070	1	53	100	1823.33	47	18.51	15
GY	RIL071	1	81.5	121	1017.33	0	-100	8.67
GY	RIL072	1	83	87	1153.67	87	24.3	9.33
GY	RIL073	1	83	87	881.67	85	22.23	7.33
GY	RIL074	1	99.5	109	1303	53	24.23	11.67
GY	RIL075	1	78.5	98	1415.33	65	20.58	9
GY	RIL076	1	75	100	1083	82.67	21.22	8.67
GY	RIL077	1	83.5	94	1440.33	79.33	21.8	10
GY	RIL078	1	80	108	1829.67	53.33	17.94	14.33
GY	RIL079	1	55	114	2147	51	16.33	12.67
GY	RIL080	1	83	112	1814.33	42.67	21.61	11.33
GY	RIL081	1	70	111	1554.67	85	19.45	11.67
GY	RIL082	1	77	109	1668.33	80	18.06	15
GY	RIL083	1	97	91	1205	70.33	22.63	7.67
GY	RIL084	1	68	110	1274	31.33	18.37	8.67
GY	RIL085	1	75	123	708	0	-100	7.67
GY	RIL086	1	91	90	1334.67	66	26.2	9.33
GY	RIL087	1	74	93	1084.33	49.33	20.81	10.67
GY	RIL088	1	92	111	1550.33	56.33	17.08	15.33
GY	RIL089	1	113	117	1861	55.33	21.7	11.67
GY	RIL090	1	90	98	1017.67	68.33	23.9	8
GY	RIL091	1	88	116	1211.67	77.67	17.51	11.33
GY	RIL092	1	98	112	2076	83.33	19.01	14.33
GY	RIL093	1	102.5	111	1634	50.33	20.03	11.67
GY	RIL094	1	104.5	123	1415.33	0	-100	6
GY	RIL095	1	93.5	101	1793	69.33	16.93	11.67
GY	RIL096	1	107	118	1530.33	55	17.31	7.33
GY	RIL097	1	89.5	100	1037	68	22.96	9.33
GY	RIL098	1	88.5	99	1701	71.67	26.34	14
GY	RIL099	1	84	100	824	71.67	22.6	8
GY	RIL100	1	74.5	100	1511.33	71	17.49	7
GY	RIL101	1	76.5	98	1198	77.33	21.95	10.33
GY	RIL102	1	69	114	1291.33	29.33	21.71	9.67
GY	RIL103	1	83.5	116	986.33	34.67	15.02	10
GY	RIL104	1	104.5	101	1054.33	51.33	22.64	9
GY	RIL105	1	95	113	1722.67	21.67	23.52	13.33
GY	RIL106	1	68	118	1513	31	17.8	11.67
GY	RIL107	1	89	100	1362	42.33	18.68	12.33
GY	RIL108	1	105	114	1869	51	22.1	11.33
GY	RIL109	1	79	118	1743.67	47	20.04	12.33
GY	RIL110	1	69.5	112	1037.33	43.33	16.52	10.33
GY	RIL111	1	80.5	93	1416.67	77	22.13	15.33
GY	RIL112	1	91	90	1761	76.67	21.73	14.33
GY	RIL113	1	80	84	1110.33	78.33	24.46	10
GY	RIL114	1	89	100	1806	65	21.07	18.67
GY	RIL115	1	65	110	2150	70.33	17.28	12.67
GY	RIL116	1	80.5	112	1309	73	19.74	14.33
GY	RIL117	1	91.5	111	1575.67	67.33	22.76	15
GY	RIL118	1	88	93	1425.67	85.33	18.9	12
GY	RIL119	1	114.5	121	2425.33	44.33	21.61	13.33
GY	RIL120	1	76	117	2239.67	76.33	24.67	14
GY	RIL121	1	85	99	1979.33	51.33	16.23	14.33
GY	RIL122	1	96	92	1198.33	78.67	22.78	9.33
GY	RIL123	1	98.5	93	1701.67	83.33	21.78	9.33
GY	RIL124	1	109	101	1497.67	59	20.69	9.33
GY	RIL125	1	89	109	1393.33	73	23.93	14.33
GY	RIL126	1	90	102	1755	67.67	24.21	12
GY	RIL127	1	91.5	121	1582.33	33	12.85	10
GY	RIL128	1	92.5	115	884.67	71.67	21.84	6.67
GY	RIL129	1	84	100	1255.67	59	25.8	11
GY	RIL130	1	62	101	1384.33	39.33	22.78	7
GY	RIL131	1	60.5	120	1054.33	39.67	17.92	6.33
GY	RIL132	1	68	101	1317.67	73.33	21.35	7.67
GY	RIL133	1	77	93	996.33	60.67	19.89	14.67
GY	RIL134	1	81.5	99	1748	45	19.93	14.33
GY	RIL135	1	78	99	920	92.33	25.63	12
GY	RIL136	1	55	103	1083.67	58.33	18.41	12.67
GY	RIL137	1	95.5	98	1104	76.33	23.68	10
GY	RIL138	1	97	98	1168.33	81.33	22.18	9.67
GY	RIL139	1	98.5	95	1302	63	19.32	10.33
GY	RIL140	1	61	114	925.67	71	20.9	13
GY	RIL141	1	78	100	1277.67	72.67	20.77	10
GY	RIL142	1	97.5	91	1271	72.67	18.62	10.67
GY	RIL143	1	65.5	100	1050.33	70.67	23.42	10
GY	RIL144	1	87.5	99	1374.67	80.67	22.44	11
GY	RIL145	1	103.5	114	1382.67	77.67	18.62	10.67
GY	RIL146	1	80	88	929.33	67.33	22.56	10.67
GY	RIL147	1	106	101	1141	63	23.81	8
GY	RIL148	1	73.5	123	1184.67	11	19.64	10.67
GY	RIL149	1	66	99	952	71.33	23.86	11.67
GY	RIL150	1	115	123	908	40	20.41	9.67
GY	RIL151	1	105	100	1177.33	71	23.35	10.67
GY	RIL152	1	98	100	1477.67	42.33	20	10
GY	RIL153	1	107	110	1311	58.67	18.73	10.33
GY	RIL154	1	110	111	1736	49.67	19.61	12
GY	RIL155	1	64.5	111	1477.67	25.67	22.38	12.33
GY	RIL156	1	92.5	93	1360	65.33	28.2	16
GY	RIL157	1	56.5	116	620.67	9.33	14.71	9
GY	RIL158	1	50	118	602.67	8	13.49	8.33
GY	RIL159	1	59	102	924.67	42.67	26.55	13.33
GY	RIL160	1	110	98	1528.67	62.33	23.03	13
GY	RIL161	1	78.5	100	1666.67	28	16.5	14.33
GY	RIL162	1	93	93	1387	81	19.04	8.33
GY	RIL163	1	98	100	1736	35.67	23.35	12.67
GY	RIL164	1	98.5	109	1305	60.67	25.55	13.67
GY	RIL165	1	75	101	1451.33	47.67	19.65	10.67
GY	RIL166	1	81.5	101	1128.67	61.33	23.8	9.67
GY	RIL167	1	110	98	863	72.33	28.42	8.33
GY	RIL168	1	90	113	1177	62.67	24.87	13.67
GY	RIL169	1	77	94	766	47	20.45	14
GY	RIL170	1	77	93	925	79.67	20.49	14.67
GY	RIL171	1	49.5	116	1010.33	42.33	13.61	10.33
GY	RIL172	1	68	95	1030.33	46.33	25.62	11.67
GY	RIL173	1	89.5	89	1377	40.67	17.8	8
GY	RIL174	1	58	89	1443.67	44.33	20.56	10.33
GY	RIL175	1	66.5	112	1116.67	35	19.62	13
GY	RIL176	1	69	99	1869.33	54.33	21.93	12
GY	RIL177	1	56	101	1530.67	37	17.62	13.67
GY	RIL178	1	62	118	1354.67	65	16.22	18
GY	RIL179	1	73	113	1774	27.67	18.8	15
GY	RIL180	1	57	111	1321.67	42.33	14.12	13.33
GY	RIL181	1	56.5	99	1250.67	63.33	20.65	9
GY	RIL182	1	83.5	90	1134.33	63	20.28	10.33
GY	RIL183	1	86	116	2095.67	53	16.29	14
GY	RIL184	1	98	99	1074.67	83.67	21.76	11.67
GY	RIL185	1	75	95	1082.67	88.33	21.68	11
GY	RIL186	1	72.5	101	1846.33	74.33	18.86	12.67
GY	RIL187	1	48.5	116	1255.67	11.67	17.71	10
GY	RIL188	1	64	119	1046.67	50	19.7	6.67
GY	RIL189	1	84	118	1419	55.67	16.14	8.67
GY	RIL190	1	83.5	118	1863.33	44.33	14.64	10.33
GY	RIL191	1	85	112	1166	19.33	18.57	8.33
GY	RIL192	1	101	100	1814	36	23.17	10
GY	RIL193	1	89.5	100	1066.33	34.33	22.88	8.33
GY	RIL194	1	87.5	100	1545	57	20.49	12
GY	RIL195	1	95	113	1655.33	60	22.83	11
GY	RIL196	1	95	111	1431.67	53.33	21.04	7.67
GY	RIL197	1	50	98	1456.67	53	19.24	8.33
GY	RIL198	1	93	99	925.67	52	22.95	13.33
GY	RIL199	1	108	119	2405	30	21.2	11
GY	RIL200	1	99	110	1427.67	60.67	21.17	13.33
GY	RIL201	1	83.5	118	1585.33	36.67	18.15	8.67
GY	RIL202	1	62.5	107	1325	45.33	17.43	9.33
GY	RIL203	1	113	119	1504	50	15.27	12
GY	RIL204	1	96	117	1833	34	19.11	10
GY	RIL205	1	85	110	1164	25.67	18.63	8
GY	RIL206	1	108	94	1785.67	66.67	25.6	16.67
GY	RIL207	1	104	101	1295	55	23.84	8
GY	RIL208	1	66	120	1272.33	38.67	16.73	11
GY	RIL209	1	88	98	2288	74.67	24.83	16
GY	RIL210	1	76	98	789	91.67	24.07	6
GY	RIL211	1	101.5	112	1558.67	36.33	21.67	11.67
GY	RIL212	1	69	113	1177.33	32.67	22.57	11.67
GY	RIL213	1	115.5	100	1680	66.67	20.22	12.67
GY	RIL214	1	55	95	1087	38.33	17.57	11
GY	RIL215	1	69.5	116	922.33	37.33	19.21	9
GY	RIL001	2	63.5	106	1222.33	61.33	21.45	13.33
GY	RIL002	2	66	112	1577	66	22.18	11.33
GY	RIL003	2	72.5	98	1610.67	78.33	18.57	12.33
GY	RIL004	2	80	88	747.33	92.33	24.89	10
GY	RIL005	2	82	101	1708.33	41.33	21.3	11.67
GY	RIL006	2	61	114	1209.33	64	22.68	8.33
GY	RIL007	2	89	109	851.67	49.33	19.67	8
GY	RIL008	2	53	111	869	73.67	20	7
GY	RIL009	2	56	98	977	71.67	19.38	9.33
GY	RIL010	2	59.5	98	1027.67	55	22.26	7.33
GY	RIL011	2	58.5	112	570.33	25	19.81	9
GY	RIL012	2	63	99	801.33	36	20.03	9.33
GY	RIL013	2	69	98	982.67	65	28.38	9
GY	RIL014	2	86	115	1245.33	3	16.81	10
GY	RIL015	2	89	117	825	18.67	21.95	6.33
GY	RIL016	2	95	101	1174.67	33.33	21.49	9.67
GY	RIL017	2	68	102	1085	51.33	19.26	11.33
GY	RIL018	2	64.5	111	991.33	79.67	19.83	9.33
GY	RIL019	2	84	116	1255.33	3.33	19.11	11.33
GY	RIL020	2	62	98	665.67	72	23.35	9
GY	RIL021	2	87	102	1478.67	20.67	19.61	10.67
GY	RIL022	2	87	112	1135.67	52	17.07	12.33
GY	RIL023	2	65	100	1258	72.67	20.93	12.67
GY	RIL024	2	73	101	1582.67	37.33	21.1	10.33
GY	RIL025	2	66	87	1622.67	62	21.31	13.33
GY	RIL026	2	68	112	1931	66.67	18.79	11
GY	RIL027	2	100.5	101	1288.33	30.67	24.84	11
GY	RIL028	2	94.5	99	1298.67	76.33	24.75	11
GY	RIL029	2	89	100	977	45.67	24.4	11
GY	RIL030	2	75.5	100	1217.33	14.33	18.61	10.33
GY	RIL031	2	72.5	93	950.67	66.33	24.97	10
GY	RIL032	2	74	93	1534.67	55.33	24.09	11.67
GY	RIL033	2	60.5	101	728	71	26.47	8
GY	RIL034	2	67	99	1114.33	69.67	18.4	11.67
GY	RIL035	2	93	111	1494.33	26.33	21.6	10.67
GY	RIL036	2	56	113	1314	0	-100	14.33
GY	RIL037	2	89	119	958.67	28	15.99	6.33
GY	RIL038	2	68	110	1030.33	25.67	19.78	9
GY	RIL039	2	87	118	1574.67	16	16.23	7
GY	RIL040	2	53	111	606.33	62.67	20.68	9.33
GY	RIL041	2	56.5	101	705	44.33	19.24	5.33
GY	RIL042	2	57	106	918	44.67	18.71	13
GY	RIL043	2	73.5	101	1287	69	20.01	13.33
GY	RIL044	2	82	112	1617.67	56	26.49	11.33
GY	RIL045	2	91.5	100	1176.33	64.67	19.95	10
GY	RIL046	2	96	98	1046.33	74.67	23.25	10
GY	RIL047	2	61	95	1324.67	66.67	22.68	11.67
GY	RIL048	2	105	100	1958.67	72.67	21.64	15.33
GY	RIL049	2	86.5	112	1554.33	26	18.34	9.67
GY	RIL050	2	81.5	89	1698.67	63	23.3	9.67
GY	RIL051	2	73.5	102	950.33	47.67	17.64	12.33
GY	RIL052	2	72	113	668	60.67	16.83	7.67
GY	RIL053	2	61	116	741.67	9.33	14.93	6.67
GY	RIL054	2	60	114	1183.67	53.67	22.28	9
GY	RIL055	2	88	99	1669.33	67.67	19.33	12
GY	RIL056	2	75	96	1094	80.67	21.15	10
GY	RIL057	2	83.5	94	1389.33	82.33	23.59	9.67
GY	RIL058	2	93	113	1114	63	21.9	7.33
GY	RIL059	2	97	94	1134.67	55.33	26.11	9.33
GY	RIL060	2	87	95	1481.67	53.67	20.37	18.33
GY	RIL061	2	-100	-100	-100	-100	-100	-100
GY	RIL062	2	82	118	1151.33	57.67	24.94	9
GY	RIL063	2	66	85	1243.33	83	22.97	10.67
GY	RIL064	2	73.5	102	779.67	71.67	21.32	11.33
GY	RIL065	2	110.5	113	1313.67	86	22.11	9
GY	RIL066	2	60	123	321.67	0	-100	5.33
GY	RIL067	2	57	110	1130	60	19.88	13.67
GY	RIL068	2	75.5	113	1208.33	28	15.59	12.67
GY	RIL069	2	71	110	1226	31.33	20.28	12
GY	RIL070	2	50.5	101	1095	45	19.14	12.67
GY	RIL071	2	75	121	936	0	-100	6
GY	RIL072	2	86.5	108	1019.67	85.67	23.61	7
GY	RIL073	2	87.5	90	1220.33	81.67	21.74	11.33
GY	RIL074	2	95	102	1224.33	40	21.95	13
GY	RIL075	2	73	98	1218.33	68.33	21.06	8.67
GY	RIL076	2	70.5	111	1104	35.67	19.16	8.33
GY	RIL077	2	81	93	1117.33	78	22.69	9.33
GY	RIL078	2	86	105	1630.33	58.33	19.35	12.67
GY	RIL079	2	58.5	113	1709.67	47.67	17.36	9.67
GY	RIL080	2	78	91	1036	30.67	19.96	7
GY	RIL081	2	60.5	109	1099	77.33	19.14	10.67
GY	RIL082	2	85.5	108	1866	73.33	16.71	16.33
GY	RIL083	2	98	93	1405.33	82.67	24.28	8.67
GY	RIL084	2	71	112	909.33	51.67	21.67	6.33
GY	RIL085	2	79.5	125	665.33	0	-100	5.33
GY	RIL086	2	93.5	97	1791	46.67	27.91	14
GY	RIL087	2	72	93	964	46.67	20.82	6.67
GY	RIL088	2	94	110	1340.67	53	15.3	14.33
GY	RIL089	2	107	114	1036	67.33	22.92	9.33
GY	RIL090	2	105.5	100	2039	60.33	23.76	13.33
GY	RIL091	2	75.5	118	1224	54	18.28	12
GY	RIL092	2	86	111	1148.33	79	18.84	12.67
GY	RIL093	2	101	110	1896.33	39	21.22	13
GY	RIL094	2	93.5	119	1111.33	0	-100	5.67
GY	RIL095	2	111.5	94	1610.67	82.33	16.86	10.33
GY	RIL096	2	103.5	109	1266.67	78.33	18.33	9.33
GY	RIL097	2	91.5	96	1427	72	23.51	15
GY	RIL098	2	89	98	1541.33	77.33	24.62	12.67
GY	RIL099	2	83	100	1270.67	64.33	21.23	12.67
GY	RIL100	2	73	102	2255.67	61	18.11	10.67
GY	RIL101	2	79	98	843.67	81.33	21.88	8
GY	RIL102	2	68.5	101	767	53	22.47	8
GY	RIL103	2	85	115	1646.33	48.33	18	13.67
GY	RIL104	2	100.5	98	1120.33	84.67	25.25	9
GY	RIL105	2	92.5	99	864.33	39.33	25.49	9.33
GY	RIL106	2	63	116	1079	41.67	20.1	9.67
GY	RIL107	2	77.5	95	676	63.67	19.6	7
GY	RIL108	2	108.5	111	1020.67	54.67	20.7	7
GY	RIL109	2	83	100	1252	34	18.55	7
GY	RIL110	2	65	101	728	68	17.77	8.67
GY	RIL111	2	77.5	98	909.33	77.67	23.69	13
GY	RIL112	2	90	94	1397.33	76.33	22.23	13.33
GY	RIL113	2	74.5	91	963	88	23.51	6.33
GY	RIL114	2	84	100	1553	66	19.83	13
GY	RIL115	2	61.5	110	2120.33	67.67	16.78	13
GY	RIL116	2	84	101	1016.33	71.67	19.78	9.67
GY	RIL117	2	88.5	111	1128.67	58	21.8	11.33
GY	RIL118	2	85	102	1146.33	90	19.54	10
GY	RIL119	2	116	118	1551.33	16.33	19.02	8.67
GY	RIL120	2	77	126	1299.67	0	-100	8
GY	RIL121	2	82	99	1216.67	63.67	15.89	10
GY	RIL122	2	96.5	92	1335.67	73.67	23.28	10.67
GY	RIL123	2	99	100	1861	72	21.23	10.67
GY	RIL124	2	100	100	1255.33	57	21.13	8.33
GY	RIL125	2	90	101	1336.67	66.67	20.87	13
GY	RIL126	2	93.5	101	1497.67	46	23.35	11.33
GY	RIL127	2	94	119	1079.33	38	15	6
GY	RIL128	2	91.5	113	1447.33	31	23	9.67
GY	RIL129	2	84.5	99	1069.67	58.67	25.16	10.33
GY	RIL130	2	56.5	112	958.67	31.67	19.93	8.67
GY	RIL131	2	61	119	725.67	20.33	19.4	5
GY	RIL132	2	73	101	1084.33	68.33	21.56	7.33
GY	RIL133	2	77.5	93	1080.33	61.67	19.57	13
GY	RIL134	2	80	101	951.67	39.33	23.91	9
GY	RIL135	2	84	89	673.67	92.67	24.69	7.67
GY	RIL136	2	49	112	726.67	44.33	20.74	8
GY	RIL137	2	94	100	848.67	55.33	21.59	8.67
GY	RIL138	2	94.5	100	1227.33	67.67	21.59	12.33
GY	RIL139	2	101	100	1682.67	46.33	19.44	11.33
GY	RIL140	2	66	112	703.67	70.33	21.39	9
GY	RIL141	2	77.5	100	1118.67	72.33	21.46	9
GY	RIL142	2	95.5	92	894	64.33	18.22	10
GY	RIL143	2	60	102	1279.67	60.33	20.5	10
GY	RIL144	2	83.5	112	1442	72.67	23.12	12
GY	RIL145	2	95.5	111	1112.67	81.67	20.61	10.33
GY	RIL146	2	78	89	826.33	65.67	23.09	10
GY	RIL147	2	94	112	1270.33	53.67	24.61	9
GY	RIL148	2	88	118	969.33	5.67	18.37	6
GY	RIL149	2	65.5	96	965.67	84.33	24.34	10.33
GY	RIL150	2	85.5	123	567	22.33	19.48	6
GY	RIL151	2	84	99	875	66.67	24.27	9
GY	RIL152	2	91	98	1749.33	70.67	20.59	12.67
GY	RIL153	2	107	101	1733.67	81	19.29	11
GY	RIL154	2	102	101	1337	50.33	18.24	9.67
GY	RIL155	2	63.5	106	839.33	24.67	21.8	9.33
GY	RIL156	2	86	91	1095.33	71.67	27.29	15
GY	RIL157	2	53	112	570	24.33	13.04	6.33
GY	RIL158	2	54	113	645.67	31.33	13.41	6
GY	RIL159	2	47	103	560	54.33	26.02	7.33
GY	RIL160	2	100	98	1423	70	23.51	12
GY	RIL161	2	62.5	99	864	23	19.33	9
GY	RIL162	2	94	92	1150.67	83.33	20.13	9.33
GY	RIL163	2	93.5	100	1959.33	65.33	23.3	11.33
GY	RIL164	2	90.5	112	719	54	24.52	10.33
GY	RIL165	2	74.5	101	1530	43.33	18.35	13.33
GY	RIL166	2	67	102	1025.33	31	23.98	9.67
GY	RIL167	2	109.5	96	638.67	77.67	29.73	6.67
GY	RIL168	2	85	101	897	64	23.24	11
GY	RIL169	2	77	89	684	76	22.06	10.67
GY	RIL170	2	75	98	981.33	68.33	21.3	15.67
GY	RIL171	2	41.5	118	909.33	57.67	12.97	9
GY	RIL172	2	65	96	714.33	63.67	25.51	8.67
GY	RIL173	2	89	97	1338.33	29.33	18.95	9.33
GY	RIL174	2	59	94	1667.67	48.67	20.27	13.67
GY	RIL175	2	75.5	112	1018.67	28	18.48	10.67
GY	RIL176	2	62	100	1137.67	68.33	22.26	9
GY	RIL177	2	58.5	110	1105	20.67	16.82	12
GY	RIL178	2	61	117	869.33	63	17.86	13.67
GY	RIL179	2	72	111	1018.33	44.67	21.2	10.33
GY	RIL180	2	59.5	98	977.33	46.33	16.87	11.33
GY	RIL181	2	55	101	1106	60.67	21.86	7.33
GY	RIL182	2	80	94	1009.67	48.67	19.3	10.33
GY	RIL183	2	76.5	118	1065.67	51.67	16.54	8
GY	RIL184	2	96	113	939.33	61.67	22.13	9.33
GY	RIL185	2	61.5	96	1067.33	88.33	22.42	11.33
GY	RIL186	2	71	100	1652	65.33	21.27	11
GY	RIL187	2	47.5	117	1250.33	8	14.57	8.67
GY	RIL188	2	60	120	1057.67	46	20.49	7.67
GY	RIL189	2	87	119	1662.67	40.67	15.86	10.33
GY	RIL190	2	84	118	1739.33	26.33	15.99	8.67
GY	RIL191	2	80	100	911	19.67	19.19	7.67
GY	RIL192	2	102	110	1657	22	25.1	11.33
GY	RIL193	2	92	101	1144.33	32.67	21.89	10
GY	RIL194	2	86	98	1299.33	70.33	20.01	10.67
GY	RIL195	2	95	102	1534.33	53.67	23.31	11
GY	RIL196	2	95	101	1141.67	71.33	21.47	7.67
GY	RIL197	2	55	100	1564.33	59	18.7	10.67
GY	RIL198	2	92	98	915	50	22.98	14.33
GY	RIL199	2	89	109	1573.67	23.67	19.39	8.67
GY	RIL200	2	96.5	111	2019.33	59.67	19.78	17.33
GY	RIL201	2	79	115	1490.33	63	20.07	8.67
GY	RIL202	2	59.5	112	2003.67	47.67	15.88	16
GY	RIL203	2	100	117	1087.67	78.33	20.25	10.33
GY	RIL204	2	88	113	1400	38.33	18.87	11
GY	RIL205	2	89	111	1295.33	27.33	20.58	7.67
GY	RIL206	2	93.5	94	912.67	50	24.64	10
GY	RIL207	2	102	106	1636	52	24.47	9
GY	RIL208	2	62.5	119	1114.67	57	19.22	8.67
GY	RIL209	2	76	98	1159	78	23.48	10
GY	RIL210	2	78	98	824	92.33	28.22	5.67
GY	RIL211	2	98	114	1835.67	28	19.4	11
GY	RIL212	2	66.5	111	787.67	22	22.92	11.33
GY	RIL213	2	92	103	1194.67	65	20.66	9.67
GY	RIL214	2	49.5	97	1198.33	29.33	18.38	13.67
GY	RIL215	2	67.5	114	625.33	30.67	21.17	8
NC	RIL001	1	86	82	2155	67	20.84	17.67
NC	RIL002	1	93.5	88	2457	69.67	23.58	14.67
NC	RIL003	1	90	77	2540	78.67	16.76	19
NC	RIL004	1	82.5	75	1331.67	78.33	25.17	20.67
NC	RIL005	1	91.5	82	2159.33	49.33	18.61	22
NC	RIL006	1	93	88	3375	67	22.21	19.67
NC	RIL007	1	105	89	1532.33	77.33	19.78	16.33
NC	RIL008	1	75	92	1242.33	82.33	19.68	15
NC	RIL009	1	78.5	79	2047	41	19.01	21
NC	RIL010	1	64	75	1877.67	56.33	22.82	27.33
NC	RIL011	1	82.5	88	1065.33	87.33	21.37	19.67
NC	RIL012	1	90.5	85	1211.67	81.67	19.32	15
NC	RIL013	1	70.5	79	1383.67	59	22.29	16.33
NC	RIL014	1	88	89	1564	47.33	22.22	18
NC	RIL015	1	76.5	86	1644.33	75.33	18.11	16.67
NC	RIL016	1	98.5	87	2022.33	82.33	22.35	17.33
NC	RIL017	1	76	90	1435.33	81.33	20.6	19.33
NC	RIL018	1	80.5	93	2347.67	73.67	17.26	18.33
NC	RIL019	1	97	95	2169.33	74	21.03	14.33
NC	RIL020	1	89	82	1535	63.33	24.04	14.67
NC	RIL021	1	101	83	1950	54	18.27	16.67
NC	RIL022	1	100	92	2125.67	61	17.88	19.67
NC	RIL023	1	71.5	81	1554.67	55	17.57	17.67
NC	RIL024	1	86	80	3045.67	71.33	17.58	18
NC	RIL025	1	89.5	69	2363.67	52.67	20.81	18
NC	RIL026	1	99.5	88	2631	73	19.79	14.67
NC	RIL027	1	101	87	1660.33	69.67	21.59	18
NC	RIL028	1	110	79	1624.67	79.33	24.27	17.67
NC	RIL029	1	98	78	1905	77	23.43	20.67
NC	RIL030	1	83.5	85	1957	63.33	17.96	16.33
NC	RIL031	1	78	78	1666	57.33	21.56	17.33
NC	RIL032	1	79	77	2403	45.67	21.56	20.67
NC	RIL033	1	86	75	1978.33	79	22.32	17
NC	RIL034	1	67.5	76	1611.67	23.67	15.77	26.33
NC	RIL035	1	105	98	1358.67	78.33	23.56	16.67
NC	RIL036	1	78	89	1837.67	82.33	14.98	17
NC	RIL037	1	106	103	1466.33	86	19.58	15.67
NC	RIL038	1	101	79	2108	78	21.3	15.33
NC	RIL039	1	127.5	98	2393.33	81.67	20.5	14
NC	RIL040	1	88.5	89	1678	68	22.57	17.33
NC	RIL041	1	70	89	1419	71	18.15	22.67
NC	RIL042	1	94	87	2089.33	79.33	19.95	25.67
NC	RIL043	1	93	84	2745	68.33	18.69	18.33
NC	RIL044	1	115	84	2476.33	77	23.15	14
NC	RIL045	1	115	87	1860.33	78.33	20.45	17.67
NC	RIL046	1	109.5	85	1530.67	83.67	22.75	15.33
NC	RIL047	1	85	81	1673.33	50	22.73	11
NC	RIL048	1	130	77	2292.33	75	19.33	17
NC	RIL049	1	104	87	1815	51.33	20.51	13
NC	RIL050	1	105	76	2624	63.33	21.72	15.33
NC	RIL051	1	102	75	2268	71	20.67	17.67
NC	RIL052	1	100	88	1904.67	82	18.59	13.33
NC	RIL053	1	89.5	86	2755	61.67	19.01	22.67
NC	RIL054	1	95.5	88	2491.67	83.67	20.07	16.33
NC	RIL055	1	100	81	2339.33	63.67	19.95	17.67
NC	RIL056	1	74	77	1787	80	19.59	14.67
NC	RIL057	1	98.5	76	1731.33	65.67	22.73	12.67
NC	RIL058	1	120.5	90	1699.67	52	22.71	12.33
NC	RIL059	1	103	74	1942.67	53.67	24.69	15.67
NC	RIL060	1	86.5	85	1565.33	20	20.38	21.67
NC	RIL061	1	79.5	77	1545	21.67	19.12	18.33
NC	RIL062	1	92	81	1879.67	75.67	21.46	17.33
NC	RIL063	1	86	70	2102.33	52.33	20.88	18.33
NC	RIL064	1	92	90	1210.67	69.67	22.51	17.67
NC	RIL065	1	108	97	1295.33	84.67	23.86	13.33
NC	RIL066	1	83	105	996.67	63.67	23.66	11.33
NC	RIL067	1	68	69	1412	24.67	17.74	15.33
NC	RIL068	1	98	95	1460.33	72.67	16.36	13
NC	RIL069	1	89	83	1630.67	48.33	19.43	18.67
NC	RIL070	1	74.5	80	1578.33	75	17.96	24.67
NC	RIL071	1	104.5	105	1459	82.67	20.73	20.67
NC	RIL072	1	88.5	74	1754.67	46.67	20.55	17
NC	RIL073	1	95	74	1474	33.33	18.8	12.67
NC	RIL074	1	115.5	89	1607	59.67	23.16	16.67
NC	RIL075	1	91.5	74	1486.67	55	19.38	11.33
NC	RIL076	1	93	81	1653.33	71.67	21.38	14.33
NC	RIL077	1	98.5	78	1905.67	64.67	19.55	14
NC	RIL078	1	93.5	82	1950.67	70	18.08	17.67
NC	RIL079	1	76	93	1922.67	75	19.67	20
NC	RIL080	1	96.5	89	2025.67	51	20.31	13.33
NC	RIL081	1	84	82	2700	78.33	19.4	21.67
NC	RIL082	1	96	83	1839.33	78.67	17.6	21.67
NC	RIL083	1	102	76	1803.67	70.67	21.61	18
NC	RIL084	1	99.5	87	1369	60.67	21.4	17
NC	RIL085	1	100	105	1164.67	87	20.33	16.67
NC	RIL086	1	98	78	1461.33	65.67	24.4	15.33
NC	RIL087	1	99	79	1710.33	80.33	19.75	18.67
NC	RIL088	1	96.5	83	1786	81.67	17.62	24
NC	RIL089	1	115	89	1757.33	66	25.71	16.33
NC	RIL090	1	100	74	1212.33	72.67	25.13	13.33
NC	RIL091	1	105	98	1850.33	70	21.53	19.67
NC	RIL092	1	100	99	1898.33	83.33	19.33	21.33
NC	RIL093	1	110	87	1387	80	19.42	20
NC	RIL094	1	120	106	2192.67	60.33	18.55	13
NC	RIL095	1	102.5	75	2441	71.33	15.61	19
NC	RIL096	1	124.5	88	1231.33	65.33	18.53	12.33
NC	RIL097	1	106	79	1451.67	73.33	22.42	14.67
NC	RIL098	1	107.5	86	1460	73	24.71	14
NC	RIL099	1	110	82	1906.33	80.33	21.53	20.33
NC	RIL100	1	81	81	1775	54.67	17.37	12.33
NC	RIL101	1	83.5	84	1351	56	19.42	13.67
NC	RIL102	1	88	79	1573.67	70.33	22.45	19.67
NC	RIL103	1	84	100	1529	70.33	21	15.33
NC	RIL104	1	106	86	1662.33	81	22.27	20.67
NC	RIL105	1	92.5	79	1301	75.67	24.82	17.33
NC	RIL106	1	103	89	2380	71.33	19.09	15.67
NC	RIL107	1	107	81	1892.67	72.67	19.06	21
NC	RIL108	1	116	85	1335.67	45	21.51	9.67
NC	RIL109	1	100	90	2200.33	76.67	17.99	20.33
NC	RIL110	1	86	78	1400.67	68	17.5	17.33
NC	RIL111	1	100	74	1255.67	73.67	23.81	17.33
NC	RIL112	1	103.5	77	1600	74	21.68	17
NC	RIL113	1	91.5	68	1683	69.67	20.48	16.67
NC	RIL114	1	96	80	1619	74.67	19.96	18.67
NC	RIL115	1	89	88	2473.33	71.33	15.98	18
NC	RIL116	1	78	88	1158.67	65.33	18.24	17.67
NC	RIL117	1	113	90	1801	85.67	22.35	18
NC	RIL118	1	97	74	1389	55.33	17.62	19
NC	RIL119	1	113.5	105	1494	85.33	20.86	12
NC	RIL120	1	105	115	1359	78.67	24.74	10.33
NC	RIL121	1	92.5	79	2102.67	71.33	13.31	20.33
NC	RIL122	1	120	76	1759	67.33	20.88	15
NC	RIL123	1	113	80	1853.67	75.33	19.92	14
NC	RIL124	1	123	86	1381.67	58.67	18.83	12
NC	RIL125	1	112	84	1898.33	72.33	21.61	22
NC	RIL126	1	111.5	85	1742	65	22.62	18.33
NC	RIL127	1	115.5	104	1600.33	82.67	17.51	14.67
NC	RIL128	1	114.5	86	2304.33	60	24.33	16
NC	RIL129	1	99.5	83	1521.67	71.33	25.81	19.33
NC	RIL130	1	73.5	109	1916.33	61.33	16.6	16.67
NC	RIL131	1	78	114	1460	81.33	20	13
NC	RIL132	1	93	78	2830.67	69.33	17.57	15.67
NC	RIL133	1	104.5	77	1530	63	19.59	17
NC	RIL134	1	86.5	86	1200.33	46.67	18.87	14
NC	RIL135	1	93	75	1815.67	86	24.29	25
NC	RIL136	1	67	91	1436	61.67	20.89	19
NC	RIL137	1	103	82	1985.67	26	16.12	19
NC	RIL138	1	103	84	1772	36.67	16.73	18
NC	RIL139	1	109	80	2478	67.67	16.46	18
NC	RIL140	1	79.5	111	967.67	70.67	18.55	20.33
NC	RIL141	1	108.5	81	1636	87.67	20.5	14
NC	RIL142	1	112	75	1725.33	82.33	18.98	18.67
NC	RIL143	1	88	78	1366.33	51.67	22.22	16.67
NC	RIL144	1	117	82	2687.67	78	20	19
NC	RIL145	1	120	89	2048	82	19.82	15
NC	RIL146	1	94	80	1302	46	19.71	21.33
NC	RIL147	1	129	78	1897.33	73.33	21.8	14
NC	RIL148	1	99	111	1671	46	20.56	20.33
NC	RIL149	1	69	105	1262.67	75	22.2	15.67
NC	RIL150	1	140.5	95	1095.67	80.67	23.28	14.33
NC	RIL151	1	99.5	79	1965.33	72	23.18	21
NC	RIL152	1	114	82	1692.67	76	18.68	17.67
NC	RIL153	1	129	79	3019.67	80.33	16.8	20
NC	RIL154	1	136	78	2400	68	21	18
NC	RIL155	1	102.5	91	2585.67	63.67	19.26	18.67
NC	RIL156	1	114	78	2150.67	61.33	21.01	24
NC	RIL157	1	117	82	2723.33	65.67	15.77	16
NC	RIL158	1	117.5	84	2662.33	69.33	15.44	18
NC	RIL159	1	92	82	1532.33	73	25.76	15.33
NC	RIL160	1	122	80	2418.33	69.33	21.44	18.67
NC	RIL161	1	97	80	2204	64.67	19.38	17
NC	RIL162	1	121	71	1479.67	85	19.23	13.67
NC	RIL163	1	103	76	2059.67	71	20.98	23
NC	RIL164	1	110.5	89	1319	90.33	24.37	18
NC	RIL165	1	98	80	2229	84.33	20.47	17.33
NC	RIL166	1	78	84	1491.67	59.67	22.32	18
NC	RIL167	1	130	82	1173.33	60.67	27.08	14
NC	RIL168	1	113	84	1856.67	78.33	23	21.33
NC	RIL169	1	105.5	79	1376.33	51.67	24.22	21.67
NC	RIL170	1	109	76	1334.33	82.67	22.19	18.33
NC	RIL171	1	61	110	1103.67	32.67	14.95	14.33
NC	RIL172	1	73.5	75	1485.33	73	23.36	15.67
NC	RIL173	1	107	73	2335.67	36.67	17.48	17
NC	RIL174	1	79	74	2200	50.67	19.06	20.67
NC	RIL175	1	97	82	1709.67	70.67	16.73	17.67
NC	RIL176	1	83	76	2063.67	60.33	19.65	15
NC	RIL177	1	96	89	2310.67	66.33	18.03	21
NC	RIL178	1	103	99	1541.33	84.67	22.25	17.33
NC	RIL179	1	97	89	2112.67	70.33	23.25	22.67
NC	RIL180	1	88	91	1627.33	76.33	18.74	13.33
NC	RIL181	1	77.5	75	1971.33	49	21.04	13.67
NC	RIL182	1	104	76	1567.33	69.33	19.05	14.33
NC	RIL183	1	116.5	89	2229.67	71.67	18.3	16.67
NC	RIL184	1	100	81	1395.67	64.33	22.44	16.33
NC	RIL185	1	79.5	80	1528.33	69	20.64	15
NC	RIL186	1	79	84	2256	79.67	22.32	15.33
NC	RIL187	1	84	91	1969	69.67	21.71	16.33
NC	RIL188	1	83	99	1179.67	65.33	25.07	12.33
NC	RIL189	1	95.5	105	1783.67	86.33	19.18	14.33
NC	RIL190	1	86	105	1933.67	88.33	16.59	16
NC	RIL191	1	120.5	85	1744	73	21.78	10.67
NC	RIL192	1	127	89	1659.33	73.33	23.46	15
NC	RIL193	1	106	84	1729.33	61	22.04	18.67
NC	RIL194	1	88	76	1431	44.33	20.47	15.33
NC	RIL195	1	103.5	78	1643.67	73.33	20.67	16
NC	RIL196	1	105	80	2228.67	78.33	20.21	20
NC	RIL197	1	67	81	1558.67	85.33	18.26	14.67
NC	RIL198	1	82	78	1222.67	1	14.79	24.33
NC	RIL199	1	115	107	1931.33	80	20.7	11.67
NC	RIL200	1	96.5	82	1303	77	22.25	17.67
NC	RIL201	1	112	94	2694.67	69.33	20.68	13
NC	RIL202	1	65	78	1608	76.67	16.52	23
NC	RIL203	1	102	103	1038.67	83	27.49	16.67
NC	RIL204	1	108.5	88	2018	63.67	20.27	19.33
NC	RIL205	1	95	77	2265.67	78	19.36	19.33
NC	RIL206	1	101	73	911.67	81.33	22.78	12.67
NC	RIL207	1	121	84	2215	71.67	21.9	12
NC	RIL208	1	103.5	107	1837	83.33	23.67	14.33
NC	RIL209	1	89.5	97	1395.67	84	24.18	13
NC	RIL210	1	84.5	75	1531	81.33	21.96	13.67
NC	RIL211	1	125.5	90	1513.33	89.67	20.32	11.67
NC	RIL212	1	102	89	1385	69.33	22.5	14.67
NC	RIL213	1	101	78	1987.67	62.33	22.04	24.33
NC	RIL214	1	83	75	1782.33	55.67	18.96	17.33
NC	RIL215	1	92.5	95	1246	76	24.52	12.67
NC	RIL001	2	89.5	82	2477.33	69.67	21.16	18.33
NC	RIL002	2	101.5	90	2584.33	65	23.24	12.33
NC	RIL003	2	84.5	77	1994	74.33	16.38	17.67
NC	RIL004	2	85.5	75	1402	81.67	25.63	20
NC	RIL005	2	109.5	84	2246.33	59.33	19.81	15
NC	RIL006	2	93.5	87	2980	69.67	20.1	15.33
NC	RIL007	2	109	91	1353.67	68	19.24	14
NC	RIL008	2	85	96	1462	91	21.56	12.67
NC	RIL009	2	85	80	2077.33	54.33	20.01	17
NC	RIL010	2	74	77	2048.67	52	23.13	30.67
NC	RIL011	2	100	89	1153.67	86.67	20.93	16.33
NC	RIL012	2	104.5	86	2184	78.67	18.85	19.33
NC	RIL013	2	78	80	1250	72	22.34	15.33
NC	RIL014	2	104	93	1663	67.33	21.9	16.67
NC	RIL015	2	91	87	1453	77.67	20.25	12.67
NC	RIL016	2	118	89	1982.33	88.67	23.72	19.33
NC	RIL017	2	93	88	1921.67	69.33	19.65	19.67
NC	RIL018	2	82	89	2279.67	74.33	16.56	20
NC	RIL019	2	115	99	2138.67	71	21.6	13.33
NC	RIL020	2	98	80	1958.67	64.67	23.62	15
NC	RIL021	2	110.5	86	1984.33	63	18.42	18.33
NC	RIL022	2	111	94	2261	57	18.02	22.67
NC	RIL023	2	79.5	82	1898	60.33	18.43	19.67
NC	RIL024	2	93.5	82	2949.33	78	18.44	18
NC	RIL025	2	93	72	2470.67	58	20.76	15.67
NC	RIL026	2	102.5	89	2948	58	19.72	13.33
NC	RIL027	2	106.5	89	2089	70	21.8	20.33
NC	RIL028	2	105	81	1569	81	24.7	14.67
NC	RIL029	2	115.5	82	2769	71	23.59	19.67
NC	RIL030	2	92	87	1796.33	64	18.95	18
NC	RIL031	2	95	77	2414.33	59.67	21.88	19.33
NC	RIL032	2	94	77	2479.33	50	21.57	17
NC	RIL033	2	85	78	1511	71.67	22.82	17
NC	RIL034	2	86	80	1768.33	77.67	17.04	21
NC	RIL035	2	124.5	96	1505.67	83	22.81	16
NC	RIL036	2	95	84	2121.67	73.33	16.94	21.67
NC	RIL037	2	116.5	107	1437.67	91.67	19.72	17
NC	RIL038	2	99	82	2872.33	66.67	21.11	21.67
NC	RIL039	2	128	103	2156.33	84.67	18.8	13.33
NC	RIL040	2	101.5	91	1229.67	74.33	22.52	12.33
NC	RIL041	2	77	91	1833.33	82.67	17.95	27.33
NC	RIL042	2	99.5	87	1925	83.33	19.27	22
NC	RIL043	2	106.5	87	2398	79	18.94	14.33
NC	RIL044	2	121.5	87	1913.33	83.33	23.24	13.67
NC	RIL045	2	121	90	2362.67	78.67	20.49	20
NC	RIL046	2	116	86	1963.67	85	22.21	14.33
NC	RIL047	2	84	81	1977	48.67	21.22	14.67
NC	RIL048	2	135	78	2731	77.33	18.5	24
NC	RIL049	2	96.5	88	2064.33	63	21.07	15.67
NC	RIL050	2	102	79	2130.33	61.33	22.58	11.67
NC	RIL051	2	108	78	2143.33	71	19.94	17
NC	RIL052	2	95.5	89	1683.33	78.67	20.51	16
NC	RIL053	2	93.5	90	2253.33	57.67	19.28	18.67
NC	RIL054	2	100.5	88	2762.67	80.67	20.51	18.33
NC	RIL055	2	109	82	2646	55.33	19	22
NC	RIL056	2	74.5	78	1977.67	72	20.7	14.67
NC	RIL057	2	108	77	2606	62.33	20.58	16
NC	RIL058	2	128	93	1880.67	72.67	24.66	14
NC	RIL059	2	97.5	75	1326.33	56.67	25.05	12.67
NC	RIL060	2	93.5	88	1598	49.33	21.94	21
NC	RIL061	2	-100	-100	-100	-100	-100	-100
NC	RIL062	2	100.5	82	1930.67	61.67	22.39	12.67
NC	RIL063	2	91	73	2341.33	52.33	19.71	19
NC	RIL064	2	103.5	91	1606	77.67	21.89	18
NC	RIL065	2	113	101	1241.33	93.33	22.74	13
NC	RIL066	2	90	104	1474.67	65	23.97	16.33
NC	RIL067	2	69	73	1869.33	34	17.94	15.67
NC	RIL068	2	103.5	95	2152.67	71.33	16.32	15.67
NC	RIL069	2	101	86	1860	42	20.27	24
NC	RIL070	2	79	82	1664.67	75.67	19.84	19.67
NC	RIL071	2	111	106	1209	87.33	21.19	16.67
NC	RIL072	2	95	75	1545.33	66.33	20.49	12.33
NC	RIL073	2	110	75	2183	63.33	21.53	15.67
NC	RIL074	2	123.5	90	1735.33	59.67	24.91	14.33
NC	RIL075	2	108	75	1980.67	73	20.35	15
NC	RIL076	2	97.5	81	1799	72	22.49	14
NC	RIL077	2	101	80	2171.33	68.33	20.86	16.33
NC	RIL078	2	101.5	81	2387	64	17.53	17.67
NC	RIL079	2	79	93	2319.33	70	19.4	20
NC	RIL080	2	110	92	2417.67	63	24.26	14.67
NC	RIL081	2	91	85	3032.33	83.33	20.98	17
NC	RIL082	2	103	82	2031.33	77.33	18.33	18
NC	RIL083	2	111	75	2011	75	21.48	16.33
NC	RIL084	2	99	90	2408.67	61.33	22.13	23
NC	RIL085	2	107	103	1258	81	20.34	14
NC	RIL086	2	104	81	1866.67	69	25.36	15
NC	RIL087	2	104	82	2548	65.67	19.3	17.67
NC	RIL088	2	113	82	2033.33	79.33	18.44	20
NC	RIL089	2	126.5	91	1716	69.33	26.1	14.67
NC	RIL090	2	111	79	1484.67	69	26.12	13.67
NC	RIL091	2	96	98	2176.67	66.33	21.23	19
NC	RIL092	2	102.5	101	2298	93.33	19.28	22.67
NC	RIL093	2	110	87	1695.67	79	19.97	18.67
NC	RIL094	2	135	107	2121.33	69	19.83	12
NC	RIL095	2	107.5	76	2225	76.33	15.36	14
NC	RIL096	2	131	87	1826.67	71	19.13	13.67
NC	RIL097	2	109	76	1400.67	70	22.51	16.67
NC	RIL098	2	110	85	1534	76	24.41	12.67
NC	RIL099	2	124	86	1713.67	73	22.12	15.33
NC	RIL100	2	80	80	2274.67	53.67	17.92	14.33
NC	RIL101	2	88.5	86	1529.67	59.67	19.97	15
NC	RIL102	2	90	82	1530	84	22.43	14.67
NC	RIL103	2	91	101	1783.33	69	19.74	16.33
NC	RIL104	2	113	88	2049	81.67	22.52	22
NC	RIL105	2	89.5	81	1648	72.33	24.42	18.67
NC	RIL106	2	103	88	2135.67	82.67	19.5	16.33
NC	RIL107	2	106.5	82	1753.33	70.33	18.6	17
NC	RIL108	2	115.5	85	1823.67	44	22.53	13.33
NC	RIL109	2	106	90	2704.67	74.67	18.49	20.67
NC	RIL110	2	84	77	1867.67	63.67	17.9	15
NC	RIL111	2	107	78	1565.67	80.67	25.31	17.67
NC	RIL112	2	109	75	2131.67	75	22.1	18.67
NC	RIL113	2	101.5	72	2384.33	71.33	21.87	17.67
NC	RIL114	2	98	80	2045.33	73.67	19.78	20.67
NC	RIL115	2	96	91	3125.33	77	17.28	18
NC	RIL116	2	83.5	88	1143.67	78.33	19.12	15.33
NC	RIL117	2	120	92	2025.67	77.67	20.23	19.33
NC	RIL118	2	103	76	2061	64.67	16.87	21
NC	RIL119	2	116.5	107	1673.33	79.67	20.92	11.33
NC	RIL120	2	90	116	1965.33	61.33	18.84	12.67
NC	RIL121	2	94	81	2195.67	81	13.76	16
NC	RIL122	2	119.5	75	2292.67	64	18.31	15
NC	RIL123	2	114.5	79	2763.33	62.67	19.67	15.33
NC	RIL124	2	107.5	85	1460.67	48.67	17.94	13.33
NC	RIL125	2	102	83	1758.67	77.67	22.7	21.33
NC	RIL126	2	113	87	2011	75.67	22.46	17
NC	RIL127	2	118	102	1651.67	85.67	18.64	14
NC	RIL128	2	106	83	2209.67	57.33	26.08	13
NC	RIL129	2	102	84	1712.33	60.33	27.34	17
NC	RIL130	2	74.5	112	1531.67	48.33	17.47	13.67
NC	RIL131	2	78	115	1388.33	69.67	20.61	12.33
NC	RIL132	2	96.5	79	3004.67	57.67	18.36	14.67
NC	RIL133	2	114.5	81	1926.33	63.33	18.8	18.33
NC	RIL134	2	93	85	2343	44	18.85	22
NC	RIL135	2	83	72	1467.33	80.67	25.57	21.67
NC	RIL136	2	69	91	1275	67	22.22	13.67
NC	RIL137	2	98	82	1534.33	24.33	16.34	14.67
NC	RIL138	2	107	80	1695	21.33	19.02	14.67
NC	RIL139	2	105	78	2704.67	69.33	15.73	16.33
NC	RIL140	2	82.5	113	965.33	85	19.96	14.67
NC	RIL141	2	108.5	80	1847.33	82.67	19.87	14.33
NC	RIL142	2	116	76	1742.33	79	19.52	17
NC	RIL143	2	74	75	1816.33	50.67	20.4	19
NC	RIL144	2	115.5	83	1906.33	78.33	21.89	15.67
NC	RIL145	2	115	88	2210	81	20.52	17.33
NC	RIL146	2	92.5	77	1452.33	54	22.64	18.67
NC	RIL147	2	120	81	1813.33	70.67	23.12	12.33
NC	RIL148	2	96	111	1527	78.67	20.38	16.67
NC	RIL149	2	69.5	102	1016.67	75.33	22.66	13.33
NC	RIL150	2	137.5	90	1523.67	76.67	22.95	18.33
NC	RIL151	2	112.5	81	2039.33	60.67	24.45	19.33
NC	RIL152	2	84.5	78	2323	53	18.79	23.67
NC	RIL153	2	137.5	79	2138	68.67	17.74	16.67
NC	RIL154	2	116.5	82	2119	53.67	20.36	22.67
NC	RIL155	2	99.5	90	2629	81.33	22.3	17
NC	RIL156	2	103.5	79	1496.33	63.33	21.35	19.33
NC	RIL157	2	112	82	2056	70.67	16.57	12.67
NC	RIL158	2	116	87	2216.67	74	15.54	12.67
NC	RIL159	2	90	85	1447.67	67.67	25.9	13.33
NC	RIL160	2	114	80	3272	60.33	20.31	18.33
NC	RIL161	2	96	80	2736	59.67	18.92	21.33
NC	RIL162	2	123	71	2186	77	19.44	16.33
NC	RIL163	2	112	78	2051.33	68.67	21.54	18.67
NC	RIL164	2	130	88	1734.33	89.33	24.94	18.67
NC	RIL165	2	99.5	82	2546.67	81.33	18.91	17.33
NC	RIL166	2	82.5	87	1605.33	57.33	23.36	13.67
NC	RIL167	2	122	84	1472	58.33	25.45	14
NC	RIL168	2	112	87	1540	70.67	23.49	16.67
NC	RIL169	2	110.5	83	1575	64	23.71	19.33
NC	RIL170	2	110	81	1663	80.33	20.85	17
NC	RIL171	2	55.5	111	-100	-100	-100	-100
NC	RIL172	2	78	75	1345.67	72.67	22.49	14.67
NC	RIL173	2	106	75	1917.33	30	16.91	13.67
NC	RIL174	2	74	73	1691.67	53.33	20.11	13
NC	RIL175	2	106.5	86	2519.33	70	18.64	26.33
NC	RIL176	2	82	77	1968.67	63.33	19.78	15.67
NC	RIL177	2	86.5	88	2523.67	70.67	17.41	21.33
NC	RIL178	2	96	98	1530	84.67	22.34	17.33
NC	RIL179	2	87.5	87	1619.67	75	21.75	19.67
NC	RIL180	2	86	95	2248.67	69	17.54	16.67
NC	RIL181	2	85.5	78	2686.33	54.33	19.21	18.33
NC	RIL182	2	112	77	2158.67	75	18.67	14.33
NC	RIL183	2	109.5	89	2749.67	69.67	17.66	22.33
NC	RIL184	2	103	81	1406.33	60	20.95	16
NC	RIL185	2	74	76	1827	57.33	19.17	21
NC	RIL186	2	84.5	88	2564.33	80.33	19.63	17.67
NC	RIL187	2	85	89	2480.67	71.67	21.36	20
NC	RIL188	2	82	101	1485.33	50.67	25.97	12
NC	RIL189	2	92	106	-100	-100	-100	-100
NC	RIL190	2	84	106	1766.67	71.67	15.28	16.33
NC	RIL191	2	113.5	86	1932	78.67	22.55	11.67
NC	RIL192	2	122	88	1642	70	21.93	14
NC	RIL193	2	105.5	85	1829	64.33	19.57	17
NC	RIL194	2	97	78	1942.33	51.67	20.29	15.67
NC	RIL195	2	113	82	2422.33	70	21	18
NC	RIL196	2	103	79	2472.67	45.33	18.59	16.33
NC	RIL197	2	62	80	1595	60.33	17.75	14
NC	RIL198	2	79	78	1101.33	5.33	19.86	23.67
NC	RIL199	2	116	107	2415.33	73.67	20	14.67
NC	RIL200	2	107	85	1681.33	65.67	21.68	20.33
NC	RIL201	2	111	96	1887	53.33	20.7	13.67
NC	RIL202	2	69	80	2244.67	54.67	16.05	26
NC	RIL203	2	117	100	1308.33	83.67	26.49	15.67
NC	RIL204	2	114.5	88	1771.33	67.67	19.79	13.67
NC	RIL205	2	98.5	78	1962.33	82.67	19.24	16
NC	RIL206	2	106.5	75	1522.33	76.33	22.52	20.67
NC	RIL207	2	134.5	86	2496.67	80.33	23.47	13
NC	RIL208	2	105	105	2172.67	86.33	23.81	17
NC	RIL209	2	91.5	95	1544.67	89.33	24.83	14
NC	RIL210	2	101.5	79	1923.33	85.67	23.74	12.67
NC	RIL211	2	133.5	92	2048.67	86.33	21.26	17.67
NC	RIL212	2	110	91	1672	64.33	21.92	16.33
NC	RIL213	2	114	81	3188	73	20.49	25.33
NC	RIL214	2	86	76	1685	76	19.22	17.67
NC	RIL215	2	99.5	98	1513	84.67	21.01	13.33
NJ	RIL001	1	85	81	1193.33	39.67	19.95	12
NJ	RIL002	1	104	86	1211	77	24.4	8.33
NJ	RIL003	1	86	83	993.33	79.33	18.43	9
NJ	RIL004	1	94	84	929.33	64.67	26.08	14.33
NJ	RIL005	1	95	81	1659	28	19.19	15
NJ	RIL006	1	99	87	1461	78	22.57	10
NJ	RIL007	1	114	97	1452	84.67	19.43	15.33
NJ	RIL008	1	73	104	851	92.67	20.96	10.33
NJ	RIL009	1	83	84	1402.33	14	20.31	19
NJ	RIL010	1	65.5	84	1180.67	26.67	22.88	16
NJ	RIL011	1	92	94	833.33	86.67	20.73	13.67
NJ	RIL012	1	98.5	90	1341.33	64	19.4	14.33
NJ	RIL013	1	73	84	996.67	26.67	21.3	13.67
NJ	RIL014	1	103.5	97	1091	61.67	20.78	13
NJ	RIL015	1	84.5	87	1561.33	88.33	19.29	15.33
NJ	RIL016	1	116	94	1442.33	88	23.98	10.33
NJ	RIL017	1	85.5	92	985.67	82.33	22.1	11.33
NJ	RIL018	1	75.5	84	1241	72	17.53	14.33
NJ	RIL019	1	116	104	1643	63	22.22	9
NJ	RIL020	1	91	90	1121.67	73	26.36	10
NJ	RIL021	1	108	90	1163	65	19.01	9.33
NJ	RIL022	1	124	97	1619.33	50.33	20.38	10.67
NJ	RIL023	1	74	84	1446.33	70.33	19.77	15
NJ	RIL024	1	91	86	1842.33	75.67	19.38	12.33
NJ	RIL025	1	93	73	1421.67	56.67	19.37	11.33
NJ	RIL026	1	104	86	1499.33	76.33	20.62	8.67
NJ	RIL027	1	116	96	1619.33	77	25.29	14.33
NJ	RIL028	1	103.5	78	826	68	23.96	9.33
NJ	RIL029	1	107	83	1212.67	61.67	24.65	12.67
NJ	RIL030	1	83.5	84	1312	61.67	19.5	13.67
NJ	RIL031	1	83.5	80	1620.67	44.67	21.36	17.33
NJ	RIL032	1	88	78	1976.67	61.33	22.09	15
NJ	RIL033	1	85	83	1055	62	27.01	10.67
NJ	RIL034	1	82.5	84	1032	22.33	19.01	11
NJ	RIL035	1	125	109	1252.67	80.33	23.46	10
NJ	RIL036	1	77.5	102	1823.33	92.33	15.95	15.33
NJ	RIL037	1	108.5	116	1584.33	90	17.98	12.33
NJ	RIL038	1	93.5	83	1140	72.67	22.65	10.67
NJ	RIL039	1	130	112	1665	83	18.61	8
NJ	RIL040	1	84.5	87	1668	71.67	23.55	15
NJ	RIL041	1	61.5	98	684.67	56.33	17.33	14.33
NJ	RIL042	1	82	93	1157	67.67	20.7	14.67
NJ	RIL043	1	105	93	1528.67	53	20.77	13.67
NJ	RIL044	1	115	83	1111.33	91.67	24.1	10.67
NJ	RIL045	1	132	83	1301.33	84.33	18.79	10.67
NJ	RIL046	1	123.5	96	1049	85.33	23.54	9.67
NJ	RIL047	1	83	80	1083.33	35.33	21.15	6.67
NJ	RIL048	1	133	81	1233.67	58.67	19.44	11
NJ	RIL049	1	106.5	96	1565.33	49.33	21.67	10.67
NJ	RIL050	1	90	79	1234.67	65.67	20.48	8.33
NJ	RIL051	1	95.5	82	1616.33	29.67	20.39	15.67
NJ	RIL052	1	91	90	1292.33	81.67	19.31	10
NJ	RIL053	1	85.5	84	1190	53	19.79	11.67
NJ	RIL054	1	96	86	1613.33	84.67	20.45	9.33
NJ	RIL055	1	104	83	1575	72.33	18.58	11.33
NJ	RIL056	1	82.5	84	1496	47	17.33	10.67
NJ	RIL057	1	102.5	84	1198.67	57	21.34	9.67
NJ	RIL058	1	132	103	1165	69.33	22.88	7.33
NJ	RIL059	1	112.5	88	813	34.67	22.67	8
NJ	RIL060	1	91	93	958	10.33	21.81	8.67
NJ	RIL061	1	75	79	931	36	18.08	12.67
NJ	RIL062	1	104	83	1353.33	63.33	22.34	9.67
NJ	RIL063	1	87	74	1267	48.67	19.96	11.33
NJ	RIL064	1	101.5	104	816	83.33	22.95	10.67
NJ	RIL065	1	109	113	910.67	83.33	21.99	6.33
NJ	RIL066	1	81.5	110	822	58.67	28.1	9.67
NJ	RIL067	1	69.5	72	1395.33	26.33	17.55	14
NJ	RIL068	1	105	104	1400.67	89.33	16.96	10.67
NJ	RIL069	1	85.5	80	1292.33	36	19.57	13
NJ	RIL070	1	72	84	1060.33	88	17.39	19.33
NJ	RIL071	1	109	113	736	87.67	21.3	7.67
NJ	RIL072	1	83	78	1210	46.67	19.28	10.33
NJ	RIL073	1	92	80	889	23.67	18.53	7.67
NJ	RIL074	1	122	84	862.33	41.33	24.83	8
NJ	RIL075	1	87.5	80	706.67	69.67	19.4	7
NJ	RIL076	1	100	88	909.33	62.67	24.24	6.67
NJ	RIL077	1	96.5	82	1052	55	19.8	8.33
NJ	RIL078	1	99	82	1730.33	45.67	19.74	14
NJ	RIL079	1	86.5	98	1290.67	77.67	21.22	8.33
NJ	RIL080	1	108	94	1315	81	22.88	8.33
NJ	RIL081	1	91.5	84	1761.67	78.33	21.44	11.33
NJ	RIL082	1	104	88	928.33	78.67	19.55	8.33
NJ	RIL083	1	105	75	961.33	77	20.57	7.33
NJ	RIL084	1	102	93	868.33	52.67	23.6	7
NJ	RIL085	1	114	116	858.33	78	21.51	7.67
NJ	RIL086	1	119.5	89	1526.67	71.67	26.95	11.67
NJ	RIL087	1	96	84	1114.67	76.67	20.06	8.67
NJ	RIL088	1	100	90	877.33	58.67	19.86	9
NJ	RIL089	1	130	93	1117	59.67	26.64	8.33
NJ	RIL090	1	110.5	83	872.67	39.67	25.07	6
NJ	RIL091	1	101	105	1485.33	76.67	21.12	12.33
NJ	RIL092	1	107	110	1337.67	86.33	20.28	11.67
NJ	RIL093	1	113	93	1098.67	78.67	20.28	10.33
NJ	RIL094	1	136	115	1188	61.67	18.8	7
NJ	RIL095	1	105	79	1300.33	66.33	16.94	10.33
NJ	RIL096	1	113	93	615	48.67	18.19	7.67
NJ	RIL097	1	102	83	635.67	91	22.08	7
NJ	RIL098	1	114	90	1035.67	73.67	24.41	7
NJ	RIL099	1	101	84	525.67	86.33	21.96	5.33
NJ	RIL100	1	75	86	1293.33	36.67	17.88	9
NJ	RIL101	1	89	97	990.67	50.67	20.78	10
NJ	RIL102	1	85	84	692.67	49	22.37	10
NJ	RIL103	1	86	105	846	83.67	19.28	7
NJ	RIL104	1	117.5	88	1306	80.33	24.3	13.67
NJ	RIL105	1	92	83	1027.33	38.33	23.35	12.67
NJ	RIL106	1	109.5	95	1150	90	20.88	8
NJ	RIL107	1	115	88	1223	66.33	19.71	10.33
NJ	RIL108	1	109	89	885.67	35.67	19.65	7.33
NJ	RIL109	1	106.5	96	2078.33	71.33	19.07	12
NJ	RIL110	1	83.5	88	1069.67	76.67	18.54	9.67
NJ	RIL111	1	108.5	79	742.33	73	22.83	8
NJ	RIL112	1	114	87	1351	77.67	22.11	12
NJ	RIL113	1	86	72	1304.33	80.33	19.68	11.67
NJ	RIL114	1	99	83	1220.33	48	18.21	13
NJ	RIL115	1	93	86	1681.67	71	18.05	9
NJ	RIL116	1	87.5	97	834.33	84	17.55	7.67
NJ	RIL117	1	115	94	1265.33	93.67	21.72	12.33
NJ	RIL118	1	107	81	1257.67	76	18.72	11
NJ	RIL119	1	125	118	1212.33	51.33	19.01	9.33
NJ	RIL120	1	-100	142	698	47	16.34	5.33
NJ	RIL121	1	100	83	1307	84	13.35	11.67
NJ	RIL122	1	114	78	902	63.33	18.41	7
NJ	RIL123	1	104	83	1121.33	76.33	20.46	8.67
NJ	RIL124	1	113	89	654.67	62.67	19.23	5.67
NJ	RIL125	1	106	85	997.67	84.67	23.88	11
NJ	RIL126	1	111	88	1090.67	61	25.82	7
NJ	RIL127	1	117.5	118	1026	59.33	17.22	7
NJ	RIL128	1	120	89	1574	73.67	23.42	9
NJ	RIL129	1	94	82	828	35.67	22.51	7.67
NJ	RIL130	1	77	120	1370	55	18.44	10.67
NJ	RIL131	1	81.5	123	950	70.67	19.48	9.67
NJ	RIL132	1	86	80	1355.33	59	17.8	11
NJ	RIL133	1	97	81	914.67	65.67	18.51	10.67
NJ	RIL134	1	89.5	90	1490	31	19.85	10
NJ	RIL135	1	99	84	866.67	80.67	23.63	11
NJ	RIL136	1	68	105	1060.67	76	19.96	9.67
NJ	RIL137	1	101	84	798.33	24	16.08	7.33
NJ	RIL138	1	98	84	769.33	32	12.63	7
NJ	RIL139	1	104	82	1706.33	63.33	16.34	11.67
NJ	RIL140	1	71	130	970.67	77.67	22.06	14
NJ	RIL141	1	110	84	708.33	90	20.02	6
NJ	RIL142	1	106.5	79	942.33	41	18.41	11.33
NJ	RIL143	1	74	79	588.67	5	23.97	11
NJ	RIL144	1	102	84	856.33	90.33	21.41	7.33
NJ	RIL145	1	135.5	93	978	87.33	20.73	7.33
NJ	RIL146	1	97	85	866	74	24	10.33
NJ	RIL147	1	122.5	87	1005	74	21.96	6.67
NJ	RIL148	1	67	110	918	63	20.37	10.33
NJ	RIL149	1	73	105	772	88.33	24.3	8.33
NJ	RIL150	1	134.5	90	728.67	88.67	22.77	8
NJ	RIL151	1	106.5	83	675	67	21.41	8
NJ	RIL152	1	89	78	870	54.33	15.78	7.67
NJ	RIL153	1	131	83	1388.67	78.67	18.29	9.67
NJ	RIL154	1	129	83	1058.33	77.33	21.78	9
NJ	RIL155	1	98	93	1361	83.33	21.51	9.33
NJ	RIL156	1	105	83	833.67	42.33	19.36	9.33
NJ	RIL157	1	102	83	1049	81.67	16.75	7
NJ	RIL158	1	85	84	1023	20.67	23.29	9.67
NJ	RIL159	1	98	83	683	63.67	18.95	8.33
NJ	RIL160	1	126	84	1012.33	66.67	22.12	8.33
NJ	RIL161	1	95.5	84	1291	49.33	18.48	11.33
NJ	RIL162	1	112.5	74	1337.33	83	18.64	10.67
NJ	RIL163	1	93.5	81	1360.33	45	21.27	13.67
NJ	RIL164	1	121	95	1286	81.67	24.07	12.33
NJ	RIL165	1	100	88	1229.33	63.33	21.27	9
NJ	RIL166	1	82	87	868.67	40	22.08	10
NJ	RIL167	1	126.5	93	725	64	25.08	8.33
NJ	RIL168	1	108	93	1152.67	76	26.01	13.33
NJ	RIL169	1	95	78	808.67	29	22.56	13.67
NJ	RIL170	1	86	82	593.67	40.33	17.38	10
NJ	RIL171	1	47	123	750.67	63.67	15.37	10.33
NJ	RIL172	1	72	78	848.67	44.67	20.95	10.33
NJ	RIL173	1	89	78	846.67	36.67	11.16	9
NJ	RIL174	1	66.5	78	1379.67	28	18.66	10.67
NJ	RIL175	1	93	86	1163	82.33	20.89	14.33
NJ	RIL176	1	83	83	1403.33	21.67	20.78	11.33
NJ	RIL177	1	89.5	93	1249	82.33	18.39	12.33
NJ	RIL178	1	97	105	1325.67	88	22.43	13.33
NJ	RIL179	1	100	94	1135.67	71.33	21.7	11.33
NJ	RIL180	1	86.5	96	1327.67	83.33	18.76	9
NJ	RIL181	1	81	82	1341	35.33	19.99	10
NJ	RIL182	1	93	82	802.33	76.67	17.58	10.67
NJ	RIL183	1	113	94	1509.67	86	19.2	10.67
NJ	RIL184	1	101	86	920.67	34.33	22.76	10
NJ	RIL185	1	81	84	903.67	52.33	21.01	9.33
NJ	RIL186	1	80.5	89	1415	85.67	22.03	9
NJ	RIL187	1	80.5	96	920.33	68.67	23.84	7.33
NJ	RIL188	1	75	105	758	67.33	24.43	6
NJ	RIL189	1	91	114	1213	89	19.5	9.33
NJ	RIL190	1	90.5	114	1369	77.67	17.47	10.33
NJ	RIL191	1	114	90	1156.67	47.33	23.6	6
NJ	RIL192	1	106	92	851.67	69.33	24.51	7.33
NJ	RIL193	1	99	87	830.33	81.67	20.21	7.67
NJ	RIL194	1	83.5	83	876.67	6	18.64	7
NJ	RIL195	1	120	84	836.33	77.67	21.67	8.33
NJ	RIL196	1	115.5	85	840.67	71.67	20.38	8
NJ	RIL197	1	64	85	1013	73.67	18.16	9.67
NJ	RIL198	1	88	79	883.33	10.67	13.02	14.33
NJ	RIL199	1	107	120	1232.33	56.67	15.91	6
NJ	RIL200	1	94	87	772	54	23	10.33
NJ	RIL201	1	105.5	104	1876	69.67	21.89	8.67
NJ	RIL202	1	67	84	940.67	78	16.2	11.33
NJ	RIL203	1	124.5	110	623	91.67	27.08	6.33
NJ	RIL204	1	112	93	1225.33	80.67	19.83	7.67
NJ	RIL205	1	106	83	1356.67	67.33	20.73	11
NJ	RIL206	1	108	78	693	64.33	22.94	10.33
NJ	RIL207	1	132	93	1449.33	65.67	23.88	8
NJ	RIL208	1	104.5	106	1390.33	73.33	23.6	8.33
NJ	RIL209	1	94	99	779.33	85.67	25.24	6.33
NJ	RIL210	1	102	84	953.67	63	24.96	8
NJ	RIL211	1	128	100	1123	92.67	20.84	8
NJ	RIL212	1	103	97	854.33	67.67	24.2	8
NJ	RIL213	1	101	79	943.33	27	21.07	10
NJ	RIL214	1	74.5	80	1033.33	32.67	20.2	10.67
NJ	RIL215	1	100	98	1009.67	81.67	21.94	7.67
NJ	RIL001	2	80.5	78	1234.33	23.67	19.42	10.33
NJ	RIL002	2	100.5	86	1218.67	69.33	25.58	7.33
NJ	RIL003	2	87	81	1246	74.33	18.25	10.33
NJ	RIL004	2	88.5	84	637.33	74	26.08	9.33
NJ	RIL005	2	89.5	83	712	40.33	18.95	6.67
NJ	RIL006	2	105	86	1607.33	68.33	24.33	9.67
NJ	RIL007	2	107	96	799.33	84.67	19.49	8.67
NJ	RIL008	2	67.5	109	633.67	88.67	20.5	9.67
NJ	RIL009	2	78	84	822	10	20.67	8.67
NJ	RIL010	2	61	82	822.67	32.33	21.58	11.67
NJ	RIL011	2	94.5	93	772.33	76.33	21.89	11
NJ	RIL012	2	94.5	88	765.33	59	20.58	8.67
NJ	RIL013	2	74.5	82	977.67	41.33	22.44	13.33
NJ	RIL014	2	106	98	1144	62.33	21.87	11.67
NJ	RIL015	2	83.5	87	1261.67	83	21.21	12.33
NJ	RIL016	2	116.5	93	1285	87.33	23.23	8.67
NJ	RIL017	2	89.5	93	846	79	21.81	10
NJ	RIL018	2	76.5	84	727.33	55.67	16.82	9.33
NJ	RIL019	2	129	100	1327.67	70.67	22.47	8
NJ	RIL020	2	93.5	87	767.33	73.33	27.36	7.67
NJ	RIL021	2	108	89	1123	32.67	20.14	8.67
NJ	RIL022	2	117	96	1478.67	55.33	19.2	10.33
NJ	RIL023	2	72.5	84	830.67	52	19.68	9.67
NJ	RIL024	2	92	84	1329	79	20.07	9.67
NJ	RIL025	2	85	74	1042.67	60.33	18.16	8.33
NJ	RIL026	2	99	85	1319.33	66	21.43	7
NJ	RIL027	2	111.5	96	760.33	78	25.77	7
NJ	RIL028	2	106	80	1048.33	70	23.32	11.33
NJ	RIL029	2	105	83	867.33	53.67	23.16	10
NJ	RIL030	2	80	83	980.67	68	18.91	10.67
NJ	RIL031	2	84.5	78	850	44	21.48	9.33
NJ	RIL032	2	87	78	1611	51.33	22	13
NJ	RIL033	2	83	83	1088.67	66	26.03	11.67
NJ	RIL034	2	77.5	83	897	39.67	18.32	8
NJ	RIL035	2	116	106	877.67	81.67	24.58	8.33
NJ	RIL036	2	81	98	1275	89.33	16.13	10.67
NJ	RIL037	2	109.5	90	1008.33	77.33	17.31	5.67
NJ	RIL038	2	94	83	798.67	46	21.91	8
NJ	RIL039	2	125.5	110	1224.67	73.33	21	6
NJ	RIL040	2	83	87	1213.33	53.67	24.34	12.33
NJ	RIL041	2	57	97	653	56	16.98	15.67
NJ	RIL042	2	76	90	952.67	54.67	21.41	12.33
NJ	RIL043	2	97	90	1415.67	35.67	20.19	12.33
NJ	RIL044	2	119.5	83	1205.33	91.33	24.43	8.67
NJ	RIL045	2	117	83	1267.67	79	18.66	11.33
NJ	RIL046	2	117.5	96	1153.67	68	23.8	9.33
NJ	RIL047	2	82	80	1471	44	20.39	10.33
NJ	RIL048	2	131.5	82	1007.33	55.67	20.59	9
NJ	RIL049	2	106.5	93	1199.33	46	20.72	9.33
NJ	RIL050	2	91.5	78	990.33	52.67	21.4	6
NJ	RIL051	2	88.5	81	1166.33	26	19.71	11.67
NJ	RIL052	2	55.5	90	1240.67	83	18.79	9.33
NJ	RIL053	2	82	85	1028.67	35	18.42	9.67
NJ	RIL054	2	100	87	1379.33	78.67	21.48	8.67
NJ	RIL055	2	100	84	1349.67	68	19.9	12.33
NJ	RIL056	2	81	82	1333.67	27.67	18.78	9.33
NJ	RIL057	2	104	84	1508.67	55.33	20.85	11
NJ	RIL058	2	127	103	1369.67	84	25.69	8.33
NJ	RIL059	2	111	88	1003.67	27.67	24.32	8
NJ	RIL060	2	93.5	90	1196	8	22.67	12
NJ	RIL061	2	-100	-100	-100	-100	-100	-100
NJ	RIL062	2	96	81	940.67	76	21.54	8
NJ	RIL063	2	86	74	1077	57.67	19.15	10.33
NJ	RIL064	2	106	104	764.33	84.67	22.94	9.33
NJ	RIL065	2	115	109	663.33	85.67	23.36	5.33
NJ	RIL066	2	85	106	783	64	28.41	9
NJ	RIL067	2	68.5	72	735.67	32	15.5	6.33
NJ	RIL068	2	95.5	105	1188.33	88.33	18.08	9.67
NJ	RIL069	2	85	79	907.67	40.67	19.11	8.33
NJ	RIL070	2	68	84	961	66	19.19	16.67
NJ	RIL071	2	117.5	112	992	79.33	22.17	8.67
NJ	RIL072	2	83	79	855.67	16.33	18.25	7.33
NJ	RIL073	2	92.5	78	1108	34.33	20.55	9.33
NJ	RIL074	2	120.5	85	832.67	41.67	25.52	7
NJ	RIL075	2	95	78	1084.67	66.33	20.54	8
NJ	RIL076	2	101	86	1211.33	66.33	24.99	9.33
NJ	RIL077	2	95	79	1126.33	51	18.45	8.33
NJ	RIL078	2	94	85	1214.33	36.33	19.73	9.67
NJ	RIL079	2	85	97	1423.33	75.33	20.6	11.33
NJ	RIL080	2	103	95	1115	76.33	23.11	6.67
NJ	RIL081	2	92.5	85	1296	72.67	21.95	8.33
NJ	RIL082	2	107.5	87	1089.67	82.33	19.04	9
NJ	RIL083	2	105	73	706	77.67	20.9	5.33
NJ	RIL084	2	102	93	1085.33	44	23.43	8.67
NJ	RIL085	2	103	119	809.67	70	21.39	7
NJ	RIL086	2	117	89	791.33	82.33	25.69	7
NJ	RIL087	2	96	83	1321.67	72.33	19.96	12.67
NJ	RIL088	2	99	89	1118.67	51	19.35	12
NJ	RIL089	2	125	93	1418.67	59	26.6	10.33
NJ	RIL090	2	113	80	704.33	39.67	23.21	5.67
NJ	RIL091	2	113.5	102	1011	74.33	22.26	9.67
NJ	RIL092	2	106	105	923	85.67	21.25	8.33
NJ	RIL093	2	119	89	1206.33	80.33	19.84	10.33
NJ	RIL094	2	132.5	112	1295.67	61.33	17.77	7.33
NJ	RIL095	2	98	78	1153.33	47	16.47	8.67
NJ	RIL096	2	106	91	786	42.33	17.38	7.33
NJ	RIL097	2	106.5	80	966.67	87.33	22.44	11
NJ	RIL098	2	112.5	90	907	69	25.4	11
NJ	RIL099	2	109	80	810.67	81	23.84	8.33
NJ	RIL100	2	73	84	740	25	17.95	6.33
NJ	RIL101	2	86	95	606.33	55	19.79	6.67
NJ	RIL102	2	85	84	1086.33	64.67	23.88	14.67
NJ	RIL103	2	80	105	672	78	18.87	6
NJ	RIL104	2	115	86	1304.67	70.67	23.88	12.33
NJ	RIL105	2	93.5	84	816.33	45	22.3	10
NJ	RIL106	2	104.5	96	1205	82	19.99	7.33
NJ	RIL107	2	109	86	939.33	60.67	19.88	8.33
NJ	RIL108	2	116	91	1255.33	32.67	23.09	7.67
NJ	RIL109	2	94	93	1454	17.33	18.55	8.33
NJ	RIL110	2	84.5	89	972	77	19.14	8.67
NJ	RIL111	2	116.5	79	1007.67	59.33	24.26	10
NJ	RIL112	2	113.5	88	1210.67	81.33	22.52	11
NJ	RIL113	2	88	72	821.33	64.67	21.37	7
NJ	RIL114	2	106.5	84	1201.33	62	19.84	12.33
NJ	RIL115	2	92.5	85	1575.33	66.33	19.49	10
NJ	RIL116	2	103	97	820.67	80.33	19.51	7.67
NJ	RIL117	2	123	96	1189	90	23.09	10.67
NJ	RIL118	2	96.5	79	1199	65.33	18.93	11.67
NJ	RIL119	2	120	121	1076.67	65.33	20.98	11
NJ	RIL120	2	84	142	788.67	43.33	12.48	5.67
NJ	RIL121	2	96	83	1317.67	77.33	12.71	10
NJ	RIL122	2	115	78	1064.67	39	20.42	9.67
NJ	RIL123	2	107	83	1323.67	64.33	21.52	8.67
NJ	RIL124	2	120	89	953	64	20.26	9.33
NJ	RIL125	2	102	84	1304.67	74.67	23.3	12
NJ	RIL126	2	113.5	87	988.67	49.33	25.79	8.67
NJ	RIL127	2	112	118	1074	56.67	16.86	6.67
NJ	RIL128	2	116.5	89	1129.67	77.67	22.81	6.67
NJ	RIL129	2	94	82	1166.67	29.67	25.84	10
NJ	RIL130	2	70	118	1168.33	52	19.78	8.33
NJ	RIL131	2	77	123	725.33	56.67	20.46	7
NJ	RIL132	2	89.5	78	1534.67	54.33	19.29	9.33
NJ	RIL133	2	93.5	80	778.67	57	18.88	11.33
NJ	RIL134	2	87.5	88	700.67	28.33	19.45	5.33
NJ	RIL135	2	94	84	763.67	81	25.89	10.33
NJ	RIL136	2	68.5	104	1035.67	57.33	22.35	10
NJ	RIL137	2	94.5	84	937.33	29.67	17.9	8.33
NJ	RIL138	2	97	84	791.67	6	18.47	7
NJ	RIL139	2	98.5	80	1032.67	48.33	15.37	8.67
NJ	RIL140	2	74	130	811	83.67	22.43	12.33
NJ	RIL141	2	100.5	84	916	70	19.44	9.67
NJ	RIL142	2	104	78	702.33	29.33	19.83	8
NJ	RIL143	2	81	79	580	10.67	24.64	11
NJ	RIL144	2	89	84	583.67	81.67	22.17	5.67
NJ	RIL145	2	126.5	91	1222.33	81	21.77	8.67
NJ	RIL146	2	91	85	787.67	56	22.81	11.67
NJ	RIL147	2	118.5	84	764.67	56.67	21.03	7.33
NJ	RIL148	2	67	110	1014.67	70.67	25.71	8.67
NJ	RIL149	2	65.5	104	839.67	87.67	24.73	9.67
NJ	RIL150	2	132	90	618.67	77.33	23.7	9
NJ	RIL151	2	104.5	83	847.67	42.67	24.19	10
NJ	RIL152	2	85.5	78	1090.33	46.67	14.28	9.33
NJ	RIL153	2	119	83	1219.33	77.67	17.13	10.67
NJ	RIL154	2	125	79	925	62.67	22.23	7
NJ	RIL155	2	95	91	1365.67	78.33	22.44	11.67
NJ	RIL156	2	104	83	1082.67	25	18.91	13
NJ	RIL157	2	101	89	893	78.67	16.65	6.67
NJ	RIL158	2	-100	86	-100	-100	-100	-100
NJ	RIL159	2	73.5	84	793	33.33	23.61	9
NJ	RIL160	2	118	79	1267.67	32.33	20.57	8.67
NJ	RIL161	2	89.5	83	928.67	18	18.02	8
NJ	RIL162	2	108	72	1203.67	74.67	19.83	9.67
NJ	RIL163	2	86	79	935	42.67	19.35	9
NJ	RIL164	2	102.5	96	1186	73	23.56	10.67
NJ	RIL165	2	93	87	1272.33	58	21.59	9.67
NJ	RIL166	2	73.5	84	682.67	32.67	19.79	7
NJ	RIL167	2	126	96	890.33	62	22.88	8
NJ	RIL168	2	105.5	87	1102.67	71	25.89	12
NJ	RIL169	2	90	74	558.67	36	19.54	9.67
NJ	RIL170	2	87	79	597.33	47.67	19.76	10.67
NJ	RIL171	2	47	123	257.33	58.33	12.42	6.33
NJ	RIL172	2	72.5	78	894	35.33	21.99	11
NJ	RIL173	2	94	78	1350	18	15.97	10.33
NJ	RIL174	2	67	74	1462.67	29.33	18.28	12
NJ	RIL175	2	96	84	1112	65	20.62	11.33
NJ	RIL176	2	81.5	79	1536.33	16.33	19.08	10.67
NJ	RIL177	2	90	93	955.67	70.67	19.3	10.67
NJ	RIL178	2	86.5	104	1096.67	90	22.36	15
NJ	RIL179	2	97	91	1267.33	60.67	22.37	9.67
NJ	RIL180	2	86.5	94	1029	56.67	19.25	7.67
NJ	RIL181	2	77.5	79	1237.33	26.67	19.25	12
NJ	RIL182	2	91.5	79	771	71	17.5	10.33
NJ	RIL183	2	115	94	1157.33	88.67	19.13	8.67
NJ	RIL184	2	98	86	911.67	35.33	21.41	9.67
NJ	RIL185	2	79	84	1164.67	49.33	19.51	10
NJ	RIL186	2	79.5	93	1455.33	83.33	22	9.33
NJ	RIL187	2	82	96	1230	68.67	23.35	9.33
NJ	RIL188	2	73.5	109	667.33	55.33	25.11	6
NJ	RIL189	2	91	119	-100	-100	-100	-100
NJ	RIL190	2	90	119	976.33	73.33	16.32	8
NJ	RIL191	2	120.5	91	1346	68	23.3	6.33
NJ	RIL192	2	115	93	723	77.33	25.2	7
NJ	RIL193	2	102	88	1140	63.67	22.92	10.33
NJ	RIL194	2	86.5	81	993.33	15.67	18.83	9
NJ	RIL195	2	115	85	935.67	61.33	22.68	9
NJ	RIL196	2	125	85	1548.67	85	21.07	11.67
NJ	RIL197	2	66	85	1023	76	19.02	9.33
NJ	RIL198	2	86	79	733	10	15.6	11.33
NJ	RIL199	2	105	120	1169.67	67	16.87	6.67
NJ	RIL200	2	101.5	87	868	34.67	21.15	8.67
NJ	RIL201	2	108	100	1042.67	47.33	23.42	5.33
NJ	RIL202	2	65.5	83	1102	80.67	16.29	13
NJ	RIL203	2	117	110	601.33	79.67	25.24	7.33
NJ	RIL204	2	109	91	1482.67	77.67	19.25	9
NJ	RIL205	2	110	83	1423.33	81.67	21.21	11.33
NJ	RIL206	2	114	78	888.67	56.67	23.33	10.67
NJ	RIL207	2	143	94	1403.33	84.33	22.97	8.67
NJ	RIL208	2	102	109	1773.67	75.33	23.27	12
NJ	RIL209	2	87	98	1289	88.67	26.33	9
NJ	RIL210	2	96.5	84	1100	68	23.96	8.33
NJ	RIL211	2	128.5	100	1121.67	92.33	20.66	11
NJ	RIL212	2	98.5	100	866	69.33	22.56	8
NJ	RIL213	2	94.5	79	1009.33	25.67	21.89	10
NJ	RIL214	2	76.5	79	1026.67	31.67	19.79	9.33
NJ	RIL215	2	98	99	1043.67	67	23.86	9

## Sheet: AIS phenotypic
Env	Genotype	HD	Rep	PH	HD	TGW	NSP	SS	ETN
GL	Aso	56.65	1	69.47	56.65	26.27	591.11	87.55	14.12
GL	NA01	67	1	86	67	21.7	1122	81.33	16.33
GL	NA02	60	1	76	60	26.18	639.67	80.67	12
GL	NA03	58	1	76	58	27.07	795	87.33	16.67
GL	NA04	59	1	76	59	28.19	554.33	91.67	12.33
GL	NA05	57	1	66	57	25.61	533.67	87.33	13
GL	NA06	55	1	62.5	55	26.37	554.67	81	14.33
GL	NA07	56	1	65.5	56	25.9	665.67	85.33	14.33
GL	NA08	58	1	64.5	58	23.82	783.33	87.67	14
GL	NA09	58	1	68	58	23.82	591.67	84.67	13
GL	NA10	64	1	69	64	23.17	633.67	76.67	14.33
GL	NA11	58	1	71	58	27.45	666.67	88	13.67
GL	NA12	60	1	67.5	60	23.22	725.67	60.33	21.33
GL	NA13	67	1	96	67	23.49	688	81.33	10.33
GL	NA14	57	1	67.5	57	25.83	710.33	80.33	14.67
GL	NA15	58	1	72	58	25.49	740.67	84	16.67
GL	NA16	58	1	76	58	25.15	593.67	86	13
GL	NA17	56	1	67.5	56	25.44	578	78.67	13
GL	NA18	58	1	72.5	58	25.04	525.33	85.33	11
GL	NA19	57	1	73	57	25.86	782.67	84.67	17.67
GL	NA20	60	1	75	60	25.99	556.67	88.33	13
GL	NA21	58	1	76	58	27.48	656	82	14.67
GL	NA22	58	1	70	58	25.16	567	90.67	12
GL	NA23	56	1	66	56	27.44	503.33	87	14.67
GL	NA24	58	1	65	58	26.31	546	81.67	14.33
GL	NA25	56	1	64.5	56	26.28	444	81.33	13
GL	NA26	58	1	71.5	58	25.8	567	86.33	13.67
GL	NA27	60	1	71	60	24.71	493	84	10.67
GL	NA28	58	1	70.5	58	28.91	435.33	85	10.33
GL	NA29	57	1	71	57	27.1	502	89	11.67
GL	NA30	62	1	74	62	26.08	560.67	87.33	12.33
GL	NA31	62	1	75.5	62	26.9	616.67	88.67	12.33
GL	NA32	62	1	77	62	27.91	594	94	11
GL	NA33	55	1	77.5	55	26.08	462	87.33	11.67
GL	NA34	65	1	86	65	22.07	841	78.33	12
GL	NA35	56	1	74.5	56	27.52	730.33	83.67	21.33
GL	NA36	58	1	68	58	26.74	463.33	91.33	10.33
GL	NA37	58	1	69	58	27.08	452.33	89.67	10
GL	NA38	57	1	66	57	27	615.67	87	13.33
GL	NA39	58	1	69.5	58	26.86	620.67	87	16
GL	NA40	58	1	65.5	58	26.27	522.33	88.33	13.33
GL	NA41	61	1	84.5	61	27.01	569.33	91	10
GL	NA42	62	1	89	62	26.12	887.67	90.67	15.67
GL	NA43	58	1	74	58	26.74	554.67	86.33	12.33
GL	NA44	58	1	72	58	27.32	564.67	87.33	12.67
GL	NA45	57	1	64.5	57	25.57	790.67	78	22
GL	NA46	58	1	72	58	27.08	671.33	81	15.67
GL	NA47	58	1	71	58	25.81	830	89.67	16
GL	NA48	57	1	70.5	57	25	797	84.33	19
GL	NA49	58	1	69	58	25.18	578	79.33	14.67
GL	NA50	58	1	60.5	58	23.14	592.67	72.33	18.67
GL	NA51	57	1	68	57	25.57	493	81	11
GL	NA52	58	1	71	58	26.33	657	89	13.67
GL	NA53	56	1	68.5	56	26.2	631	82.67	16.67
GL	NA54	58	1	73.5	58	25.9	801.67	91.67	15.67
GL	NA55	56	1	66.5	56	27.41	600	88.33	15.33
GL	NA56	59	1	79	59	24.55	624.33	87.33	11
GL	NA57	58	1	71	58	25.99	528	86.67	10
GL	NA58	57	1	63	57	25.55	703.33	82	20.67
GL	NA59	58	1	69	58	25.29	650.67	79.67	16.67
GL	NA60	58	1	77	58	25.65	675	86.67	14.67
GL	NA61	58	1	77	58	27.14	854	84.33	17.33
GL	NA62	58	1	72	58	25.81	681	82.33	17.67
GL	NA63	60	1	88.5	60	27.93	757	84.33	11.67
GL	NA64	56	1	72.5	56	26.69	573.33	88.33	12.67
GL	Aso	56.65	2	69.47	56.65	26.27	591.11	87.55	14.12
GL	NA01	64	2	91.5	64	21.5	842	90.33	14.67
GL	NA02	59	2	71	59	24.48	466.67	79.33	8.67
GL	NA03	58	2	74.5	58	27.03	624.67	87.67	11
GL	NA04	58	2	78	58	27.16	795	85.33	17
GL	NA05	58	2	63	58	25.26	554	88.33	12.67
GL	NA06	58	2	63	58	26.01	726.33	77.33	15.67
GL	NA07	58	2	62	58	23.64	656.33	80	16.33
GL	NA08	58	2	68	58	22.17	751.33	78.33	15.67
GL	NA09	58	2	70.5	58	23.82	641	88	12.67
GL	NA10	65	2	73	65	23.06	844.33	78.33	18
GL	NA11	57	2	70.5	57	26.61	479.67	89.33	11
GL	NA12	60	2	65.5	60	22.36	547.67	60.67	14.67
GL	NA13	65	2	101	65	23.19	864.33	87.67	11.67
GL	NA14	58	2	67.5	58	26.75	503	83.67	9.67
GL	NA15	57	2	68	57	24.48	598.33	81.67	12.67
GL	NA16	58	2	70.5	58	26.46	537	89	11.67
GL	NA17	58	2	69.5	58	25.16	897	80.33	22.67
GL	NA18	58	2	76	58	24.54	585.67	84	11
GL	NA19	58	2	76.5	58	27.67	577.67	85.67	11.67
GL	NA20	57	2	73	57	26.69	681.33	89.33	15.67
GL	NA21	58	2	79	58	27.87	630.67	90	11.33
GL	NA22	61	2	74	61	24.94	762.33	87.33	15
GL	NA23	57	2	68.5	57	27.82	557	82	11.67
GL	NA24	58	2	72.5	58	26.32	776.67	87.33	18.67
GL	NA25	56	2	71	56	26.52	590.67	86	14.33
GL	NA26	58	2	70	58	25.78	557	89.33	14
GL	NA27	58	2	70	58	25.96	621.33	85.33	13.67
GL	NA28	56	2	68	56	28.36	639.33	87	15
GL	NA29	57	2	67	57	26.36	599	89	15.33
GL	NA30	58	2	71.5	58	25.76	572.67	90	14.33
GL	NA31	60	2	71.5	60	26.37	496.33	90.67	10.33
GL	NA32	62	2	80.5	62	25.87	608	90.33	11.67
GL	NA33	57	2	78	57	25.92	578.33	89.67	12.33
GL	NA34	64	2	87.5	64	23.57	1189.67	88	20.33
GL	NA35	56	2	75	56	29.02	507	84.67	11.33
GL	NA36	58	2	75.5	58	26.74	699	91.67	15
GL	NA37	57	2	70	57	25.49	682	85.33	15
GL	NA38	57	2	76.5	57	24.54	729.33	91.33	16.67
GL	NA39	58	2	74.5	58	27.22	715.67	91	16.33
GL	NA40	58	2	73	58	25.68	624.33	90	14
GL	NA41	62	2	84	62	26.67	610.67	91.67	12.67
GL	NA42	61	2	78.5	61	26.13	527.33	94	11.67
GL	NA43	56	2	66	56	24.85	471.33	89	11.33
GL	NA44	56	2	64	56	25.63	419	85	12
GL	NA45	55	2	58.5	55	25.33	422.33	84.33	11
GL	NA46	56	2	67	56	27.57	482	77.33	14
GL	NA47	56	2	61	56	23.82	538.33	89.67	12.33
GL	NA48	57	2	62	57	24.01	556	83.33	16
GL	NA49	56	2	68	56	24.01	756.33	83	14
GL	NA50	57	2	64	57	24.04	606	77.33	14.33
GL	NA51	57	2	74	57	24.73	724	88.33	16.33
GL	NA52	58	2	74	58	24.95	676.33	89.33	12.33
GL	NA53	58	2	77	58	24.79	874.33	91.67	16.67
GL	NA54	58	2	79.5	58	25.16	720.67	92.33	15
GL	NA55	56	2	73	56	26.9	472.67	90	11
GL	NA56	58	2	77.5	58	23.25	646	88	11
GL	NA57	57	2	64	57	24.43	814.67	75.33	16.33
GL	NA58	56	2	62	56	25.33	480	83	13
GL	NA59	57	2	58.5	57	23.38	470.67	76.67	14.33
GL	NA60	58	2	73	58	24.7	601.33	89	10.67
GL	NA61	57	2	67	57	25.35	649.33	82.33	14.67
GL	NA62	56	2	64.5	56	24.52	663.33	82.33	18.33
GL	NA63	57	2	76	57	25.94	731	84.33	12
GL	NA64	57	2	72	57	25.53	638	89.67	14.33
GY	Aso	89.75	1	82.77	89.75	25.65	1257.83	90.42	16.95
GY	NA01	89	1	93.5	89	20.6	1706	90	15.33
GY	NA02	88	1	87.5	88	25.27	1054.33	94	10.67
GY	NA03	88	1	86	88	26.17	1427	92	15.67
GY	NA04	88	1	85.5	88	25.88	1214	88.67	14
GY	NA05	89	1	78.5	89	25.12	791.67	93.67	9.67
GY	NA06	87	1	79	87	26.08	1051.67	92.33	13
GY	NA07	90	1	76	90	22.45	1450	91	17.33
GY	NA08	91	1	75.5	91	21.85	1144	92.67	12.33
GY	NA09	93	1	82.5	93	22.2	1842.67	95.33	19
GY	NA10	94	1	60.5	94	23.24	758	90.67	12.33
GY	NA11	92	1	83	92	24.08	1407	90	17
GY	NA12	93	1	79	93	20.71	1010	65.67	16
GY	NA13	99	1	113.5	99	22.95	1197.33	79.33	12.67
GY	NA14	100	1	91	100	23.15	1494.33	86.67	18.67
GY	NA15	101	1	93	101	20.91	2325.33	75.67	25.33
GY	NA16	94	1	85	94	23.51	1348.33	87	15.67
GY	NA17	92	1	-100	92	-100	-100	-100	-100
GY	NA18	93	1	-100	93	-100	-100	-100	-100
GY	NA19	93	1	81.5	93	25.21	882.33	82.67	13.33
GY	NA20	93	1	84	93	25.58	1379.67	87.33	18
GY	NA21	94	1	88.5	94	25.89	1658.33	85.67	20.33
GY	NA22	94	1	-100	94	-100	-100	-100	-100
GY	NA23	86	1	80.5	86	24.98	1495.67	86	19.67
GY	NA24	89	1	78	89	26.15	1435.33	85.33	23
GY	NA25	89	1	79	89	25.59	1626.33	91	19
GY	NA26	88	1	76	88	25.28	1179	89.33	18.33
GY	NA27	90	1	74	90	24.31	1505.33	86.33	23.67
GY	NA28	86	1	83	86	27.4	1444	88.67	17.33
GY	NA29	89	1	82	89	24.57	1626	91	21.33
GY	NA30	85	1	80.5	85	24.45	1914.33	85	28.67
GY	NA31	86	1	82	86	24.68	1188.67	90.67	18.33
GY	NA32	91	1	83	91	25.15	1645.33	86	23.33
GY	NA33	88	1	88.5	88	23.98	1728.67	90.67	21.67
GY	NA34	93	1	87.5	93	23.39	1643.67	88.33	18.67
GY	NA35	83	1	85.5	83	26.12	1179.33	85.33	18.67
GY	NA36	85	1	83	85	24.87	1725	91.67	21
GY	NA37	85	1	84.5	85	24.59	1590	94.33	21.67
GY	NA38	85	1	80.5	85	24.51	1613	93.33	20
GY	NA39	86	1	85.5	86	25.97	1526.67	92.67	20.67
GY	NA40	88	1	81	88	26.29	1267	90	18
GY	NA41	95	1	92	95	24.6	1205.33	86.67	15.67
GY	NA42	95	1	95.5	95	24.14	1141.67	94	15.67
GY	NA43	93	1	81	93	24.17	1670.67	90.67	22.33
GY	NA44	90	1	87	90	26.25	1529.67	91.67	20
GY	NA45	83	1	78	83	26.42	1007	88.67	18
GY	NA46	89	1	77	89	25.79	1535.67	87.33	19.33
GY	NA47	94	1	85	94	24.4	1666.33	86.33	22.33
GY	NA48	89	1	80.5	89	24.18	1673	87.67	24.67
GY	NA49	90	1	84	90	23.47	1354	87	17.67
GY	NA50	94	1	86	94	22.22	1446.33	85	22.33
GY	NA51	94	1	85	94	25.01	1300.33	90.67	20.67
GY	NA52	94	1	92	94	24.03	1866.33	89.67	19.33
GY	NA53	93	1	89	93	22.66	1899.67	91.67	23
GY	NA54	92	1	87	92	22.7	1494.33	90.67	18.33
GY	NA55	94	1	89	94	24.21	1680	81.67	16
GY	NA56	88	1	83	88	22.41	1163.67	89.67	16
GY	NA57	89	1	74	89	24.45	935.33	91	15
GY	NA58	86	1	58	86	24.36	582.67	74.67	14.33
GY	NA59	86	1	68	86	24.51	970.67	86.67	18.67
GY	NA60	90	1	82	90	25.32	1223	93.67	14
GY	NA61	88	1	84	88	25.6	895.67	90.67	11.33
GY	NA62	90	1	82	90	25.09	1035.33	87.33	15
GY	NA63	90	1	94	90	26	1439	91.33	16.33
GY	NA64	92	1	88	92	24.54	852.67	90.33	11.33
GY	Aso	89.75	2	82.77	89.75	25.65	1257.83	90.42	16.95
GY	NA01	95	2	88	95	21.71	1053.67	87	12.67
GY	NA02	90	2	80	90	25.78	919.33	83.33	13.67
GY	NA03	89	2	85.5	89	26.15	1382.67	91.33	15.67
GY	NA04	90	2	84	90	26.81	1082.67	86	15.33
GY	NA05	92	2	78	92	25.35	1092.67	92.67	15
GY	NA06	92	2	82	92	25.24	1377.33	88	17.67
GY	NA07	92	2	76.5	92	23.17	1484.67	85.33	21
GY	NA08	90	2	77.5	90	22.59	1491	88.67	13
GY	NA09	90	2	84	90	22.8	1604.33	89	18
GY	NA10	97	2	64.5	97	22.81	828	80.33	15.67
GY	NA11	88	2	71	88	24.49	969.67	92.67	13.67
GY	NA12	93	2	69	93	19.72	1353.67	52.67	24
GY	NA13	100	2	104	100	21.39	1168.33	85.67	15.33
GY	NA14	99	2	93	99	24.22	1497.67	92.67	18
GY	NA15	100	2	83	100	22.51	1715.33	86	19
GY	NA16	93	2	87	93	23.78	1490	91.33	16.33
GY	NA17	92	2	84.5	92	25.5	1583.67	92.33	20
GY	NA18	93	2	86	93	24.17	1193	90	13.67
GY	NA19	93	2	89.5	93	24.49	1238	90.67	15.67
GY	NA20	92	2	84	92	24.46	1240.67	89.67	15.33
GY	NA21	93	2	90.5	93	24.83	1092.33	90	14.33
GY	NA22	94	2	85.5	94	25.14	1415	92.33	16.67
GY	NA23	89	2	74	89	24.82	1388	90.33	20.67
GY	NA24	88	2	77	88	22.89	1352	86.33	18
GY	NA25	90	2	82	90	25.06	1485.67	89.67	21
GY	NA26	90	2	80.5	90	24.12	1778.67	87	24.33
GY	NA27	90	2	77.5	90	24.89	946.67	93	13.33
GY	NA28	90	2	83	90	27.21	832.33	94.33	10
GY	NA29	90	2	79	90	24.88	1340.33	92.67	17.67
GY	NA30	88	2	76	88	25.21	1060.67	91.67	16
GY	NA31	90	2	86	90	25.66	1135	86.67	14.33
GY	NA32	91	2	80	91	24.41	1323	92.67	18.67
GY	NA33	90	2	95	90	24.46	1573.67	93	15
GY	NA34	91	2	86	91	23.9	1370.67	87	16.33
GY	NA35	86	2	81	86	26.68	624.33	90	11
GY	NA36	90	2	83.5	90	26.38	873	92.67	11.33
GY	NA37	91	2	79	91	26.16	1159.67	91.33	17.33
GY	NA38	90	2	74	90	24.28	895.67	89.67	14.33
GY	NA39	92	2	83	92	25.19	1329.33	91.67	19.67
GY	NA40	90	2	75	90	24.7	1051.33	90.67	17.33
GY	NA41	92	2	87.5	92	27.22	1103.67	94	14
GY	NA42	93	2	91	93	26.48	1200.33	95	14.67
GY	NA43	88	2	75.5	88	27.37	904	91.67	12.33
GY	NA44	88	2	79	88	25.92	1255.33	92	18
GY	NA45	85	2	75.5	85	26.55	686.67	88	10.67
GY	NA46	94	2	81	94	26.6	1191.33	94.67	13.33
GY	NA47	93	2	72	93	25.54	958.33	84	13.33
GY	NA48	85	2	69	85	25.08	869.67	89.33	15
GY	NA49	89	2	73.5	89	25.52	1283.33	87.33	18.67
GY	NA50	89	2	68.5	89	22.36	1203.67	90.33	17.33
GY	NA51	89	2	70	89	22.93	1070	91.67	14.67
GY	NA52	90	2	84	90	24.56	1850	85.33	21.33
GY	NA53	92	2	77.5	92	24.22	1150.33	89.33	15.33
GY	NA54	90	2	84.5	90	24.1	1272.33	93.33	16.33
GY	NA55	93	2	83	93	24.58	1394	89.33	17.67
GY	NA56	93	2	78	93	21.44	1627.67	87.67	20.67
GY	NA57	91	2	68	91	24.77	1269.33	87.33	17
GY	NA58	89	2	71	89	25.01	824.33	88.33	12.67
GY	NA59	90	2	75	90	23.98	1196.33	85	17.67
GY	NA60	89	2	82	89	24.55	1872.33	91.67	21.67
GY	NA61	88	2	68	88	24.88	1125.33	87.33	16.67
GY	NA62	90	2	81	90	25.46	1097.33	83.33	15.33
GY	NA63	90	2	84.5	90	26.2	940.67	86.67	11.33
GY	NA64	91	2	77.5	91	24.85	926	85.33	15
NC	Aso	74.92	1	89.49	74.92	25.1	1441.09	84.14	21.95
NC	NA01	73	1	101	73	20.88	1080.33	56.33	14
NC	NA02	77	1	82	77	25.88	1052.67	56	14
NC	NA03	75	1	88	75	25.81	948.67	77.67	12.33
NC	NA04	75	1	82.5	75	25.3	1079	76.67	15.67
NC	NA05	74	1	84.5	74	25.47	1070.67	74.33	16.67
NC	NA06	73	1	80	73	26	1240	84.33	19.33
NC	NA07	75	1	82	75	25.61	1181.67	85.67	20.33
NC	NA08	75	1	77	75	23.16	985.67	81.67	17.67
NC	NA09	74	1	84.5	74	23.21	885	73.67	21.33
NC	NA10	75	1	84	75	26.01	1257.67	78.67	19.33
NC	NA11	73	1	91	73	25.89	1925	84	26
NC	NA12	77	1	97.5	77	24.14	1410.67	89.33	25
NC	NA13	78	1	98	78	23.62	1563	86	18
NC	NA14	82	1	91	82	26.76	1621.33	89.33	20
NC	NA15	83	1	92.5	83	24.45	1737.33	85.67	20.33
NC	NA16	77	1	99	77	22.78	1384.67	82.67	20.67
NC	NA17	76	1	93	76	24.82	1428.33	85.67	22
NC	NA18	77	1	106.5	77	22.57	1692.33	88	20.67
NC	NA19	79	1	102	79	26.3	1111.67	86.33	16.33
NC	NA20	80	1	98	80	26.28	922.67	88.67	16
NC	NA21	79	1	100	79	26.18	938	87.33	14.67
NC	NA22	80	1	90	80	24.5	1009.33	83	16.33
NC	NA23	75	1	92	75	26.9	1064.67	89.33	15.67
NC	NA24	74	1	89.5	74	24.75	1116.67	83	17
NC	NA25	77	1	92.5	77	26.23	1234.33	84.33	19.33
NC	NA26	77	1	89	77	24.23	796.67	88.67	11.67
NC	NA27	77	1	90	77	26.16	867.33	86.33	14.67
NC	NA28	76	1	97	76	24.9	1231	88.33	15.67
NC	NA29	78	1	95	78	26.23	1167	84.67	15.67
NC	NA30	73	1	82.5	73	25.79	935.33	81	16
NC	NA31	74	1	91	74	25.04	1813	81.67	28
NC	NA32	72	1	95	72	26.16	1713.67	84.67	24.33
NC	NA33	77	1	104	77	25.72	1985.33	90	24.67
NC	NA34	74	1	93	74	23.31	1926	75.67	26
NC	NA35	75	1	102	75	28.11	1754	87	25.33
NC	NA36	77	1	94	77	26.94	1448.67	89	18
NC	NA37	76	1	92	76	25.38	1339	87.33	20.67
NC	NA38	76	1	95	76	25.42	1718.33	84.67	24.67
NC	NA39	77	1	93	77	26.43	1470.67	87	23
NC	NA40	77	1	93	77	24.81	2142.67	85.33	31
NC	NA41	80	1	98	80	25.59	1461.67	86.67	24
NC	NA42	81	1	97	81	24.44	1061	87	14
NC	NA43	77	1	87.5	77	24.49	1152.67	88	17.33
NC	NA44	75	1	93	75	26.53	1462.67	82.33	20
NC	NA45	67	1	85	67	24.4	1586	79	26.33
NC	NA46	77	1	94.5	77	25.22	1364.67	77.67	19.33
NC	NA47	79	1	89	79	22.54	1562.67	84.33	21.33
NC	NA48	75	1	86.5	75	24.24	1645.33	89.33	28.33
NC	NA49	74	1	89.5	74	24.65	1589	89.67	26
NC	NA50	74	1	86	74	22.41	1485.33	89	25
NC	NA51	75	1	93.5	75	20.66	1674	96.33	25.67
NC	NA52	77	1	93.5	77	25.65	1649.33	78.67	25.67
NC	NA53	75	1	90	75	23.78	1181.33	85.67	22
NC	NA54	73	1	87	73	23.64	2368.67	85.67	34
NC	NA55	75	1	96.5	75	25.62	1503.67	87.33	24.33
NC	NA56	72	1	86.5	72	23.82	1731	80.33	24.67
NC	NA57	72	1	85.5	72	24.48	1700	83.33	23.33
NC	NA58	75	1	85	75	24.98	1976	83.67	29.67
NC	NA59	74	1	85.5	74	24.31	1730.33	83	22
NC	NA60	77	1	92	77	25.46	1958.67	84.33	27
NC	NA61	75	1	91.5	75	24.28	1772	78	24.67
NC	NA62	76	1	87	76	24.96	1605	90.33	25.67
NC	NA63	78	1	109	78	24.83	2050.67	85.33	25.33
NC	NA64	76	1	95.5	76	25.61	1541.33	86.33	25.67
NC	Aso	74.92	2	89.49	74.92	25.1	1441.09	84.14	21.95
NC	NA01	75	2	107	75	19.98	1761.33	82.33	22.67
NC	NA02	79	2	93	79	22.78	1542.33	93.33	20
NC	NA03	75	2	98.5	75	26.11	1668.67	85.67	22
NC	NA04	76	2	97	76	24.74	1590.33	83.67	22
NC	NA05	75	2	91.5	75	25.76	1410.67	86.67	19.67
NC	NA06	75	2	87	75	24.22	1828.67	84.67	26
NC	NA07	77	2	84.5	77	23.52	1738	83.33	27
NC	NA08	78	2	87	78	23.22	1508.33	89	25.67
NC	NA09	78	2	91.5	78	23.19	1408.33	88.67	24.33
NC	NA10	77	2	86	77	24.38	1458.33	81	24.67
NC	NA11	77	2	92.5	77	25.54	1436.33	84	18.67
NC	NA12	79	2	99	79	21.24	1543.67	85.33	28.33
NC	NA13	79	2	118.5	79	22.65	1619.67	86.33	19
NC	NA14	82	2	95	82	24.61	1340	86	17.33
NC	NA15	82	2	96	82	23.3	1549.33	81.67	22.67
NC	NA16	78	2	92.5	78	23.76	1670.33	84.33	23
NC	NA17	78	2	92	78	24.57	1432.67	85.33	23.33
NC	NA18	79	2	100	79	22.25	1482.67	68.67	21.67
NC	NA19	77	2	102	77	26.69	1478.33	79.67	23.67
NC	NA20	78	2	97	78	26.03	1309.67	84.67	23
NC	NA21	78	2	94	78	25.77	1478	81	22.33
NC	NA22	77	2	88	77	22.45	1619.67	83.33	26.33
NC	NA23	77	2	92.5	77	24.1	1492.33	83.67	22
NC	NA24	75	2	86	75	24.61	1240.33	81	18.33
NC	NA25	76	2	85	76	25.17	1343.67	83.33	21.33
NC	NA26	75	2	88	75	24.22	1237	84	21.33
NC	NA27	77	2	86	77	23.61	1305.33	73.33	23
NC	NA28	76	2	94.5	76	25.54	1533	89.67	22
NC	NA29	76	2	95	76	25.19	1512.67	84	20.67
NC	NA30	70	2	78	70	24.14	1369	83.67	24
NC	NA31	73	2	82	73	24.59	1225.33	77	22.67
NC	NA32	73	2	85.5	73	24.07	1409.33	85.33	25.33
NC	NA33	79	2	98	79	25.22	1365.33	84	20.67
NC	NA34	74	2	93	74	23.03	1488.67	80.67	21
NC	NA35	75	2	88	75	27.04	1338.33	88.33	19.33
NC	NA36	77	2	88.5	77	26.4	1363.33	86.33	25.33
NC	NA37	75	2	85.5	75	25.19	1283	90.33	20
NC	NA38	75	2	82.5	75	25.82	1324.33	88	21
NC	NA39	76	2	84	76	25.52	1346.67	84	21.33
NC	NA40	76	2	82	76	24.89	1496	83.33	24
NC	NA41	79	2	93	79	24.29	1238.67	83.33	19
NC	NA42	81	2	93	81	24.29	1346.67	86.33	22
NC	NA43	75	2	80	75	24.96	1046.67	82.67	17
NC	NA44	73	2	83	73	26.57	1011.67	76	17.33
NC	NA45	66	2	74.5	66	23.86	928	68.67	20
NC	NA46	75	2	88.5	75	26.46	809.33	90.33	13.33
NC	NA47	77	2	77	77	24.86	1093.33	84.33	19
NC	NA48	75	2	82	75	23.09	1190.67	81	21.67
NC	NA49	77	2	82	77	26.34	1587	76	26.33
NC	NA50	75	2	74	75	22.9	1033.33	75.33	17
NC	NA51	75	2	78	75	24.23	1318.67	72.67	22.33
NC	NA52	76	2	87	76	24.96	1252.67	71.67	18
NC	NA53	75	2	87	75	22.4	1315.33	78.67	22
NC	NA54	73	2	88	73	23.77	1447.67	82	21
NC	NA55	74	2	96.5	74	25.08	2005.67	84	31
NC	NA56	75	2	87	75	23.71	1546.33	82.67	19.33
NC	NA57	74	2	84	74	25	1538	82.67	22
NC	NA58	74	2	82	74	25.77	1623.33	77.67	24.67
NC	NA59	74	2	81	74	24.15	1740	73	22.33
NC	NA60	74	2	87.5	74	23.27	1430	73.33	18.67
NC	NA61	74	2	86	74	24.55	1516	58	22.33
NC	NA62	76	2	82	76	24.3	1286.33	66.67	21.67
NC	NA63	77	2	94.5	77	25.43	1304	67.67	17.33
NC	NA64	75	2	85	75	25.21	1167.67	69.67	21.33
NJ	Aso	83.88	1	95.03	83.88	25.37	973.07	77.79	13.25
NJ	NA01	78	1	100	78	22.16	974	36.67	12.33
NJ	NA02	87	1	91.5	87	24.78	841.33	51.67	9
NJ	NA03	86	1	94.5	86	27	903.67	70	10.67
NJ	NA04	85	1	93	85	26.78	847.67	76	10
NJ	NA05	85	1	89.5	85	25.75	760.67	72.33	9.33
NJ	NA06	84	1	85.5	84	26.69	818	76.33	10.67
NJ	NA07	85	1	88	85	24.92	1083	79.33	14
NJ	NA08	85	1	86	85	23.79	624.33	63.33	7
NJ	NA09	84	1	92	84	24.03	566.67	72.67	8
NJ	NA10	87	1	82.5	87	25.85	864	83	13
NJ	NA11	83	1	93	83	25.59	1097	76	13.33
NJ	NA12	87	1	107.5	87	23.94	1266.33	88.33	15
NJ	NA13	83	1	104.5	83	23.81	1092	88.67	13.33
NJ	NA14	90	1	96	90	27.11	786	88.33	10.67
NJ	NA15	91	1	93	91	25.22	912.67	84.33	11.33
NJ	NA16	84	1	99	84	24.81	1193	85	13.67
NJ	NA17	83	1	97.5	83	25.36	974	86.33	10
NJ	NA18	87	1	105	87	24.54	1023.33	71.33	10.33
NJ	NA19	85	1	104	85	27.34	785.33	89	9
NJ	NA20	85	1	106	85	25.49	1181	85	12.67
NJ	NA21	89	1	107.5	89	26.15	1166.67	82	14.67
NJ	NA22	91	1	97	91	23.41	902.33	89.67	11.33
NJ	NA23	85	1	92.5	85	26.01	823.33	64	9.67
NJ	NA24	83	1	94.5	83	23.82	1139.67	53.33	13
NJ	NA25	85	1	97	85	24.4	853	81.33	11
NJ	NA26	84	1	95.5	84	25.23	745	61.33	9.33
NJ	NA27	84	1	94.5	84	25.28	880.33	70.67	10.67
NJ	NA28	84	1	99.5	84	26.56	1195.33	83.67	13
NJ	NA29	84	1	103.5	84	26.22	1285.67	80.33	15.67
NJ	NA30	73	1	79.5	73	25.52	657.67	83.33	10.67
NJ	NA31	73	1	82	73	24.87	851	75.67	13
NJ	NA32	74	1	86	74	24.78	867	84.67	15
NJ	NA33	86	1	109	86	26.3	1126.67	84.33	13
NJ	NA34	78	1	91	78	22.2	780.67	65	10.67
NJ	NA35	83	1	104	83	27.64	801.67	85	11.33
NJ	NA36	86	1	97	86	25.65	709.33	78	8.67
NJ	NA37	84	1	96	84	24.55	964	90	12
NJ	NA38	84	1	93	84	25.48	744	74.33	9.33
NJ	NA39	84	1	93	84	26.08	804.33	88	11.67
NJ	NA40	81	1	86	81	25.44	929.67	83.33	14.67
NJ	NA41	86	1	96	86	26.86	676.67	80	10
NJ	NA42	86	1	92	86	26.11	547	75	7.67
NJ	NA43	84	1	89	84	25.65	682	72.33	8.67
NJ	NA44	84	1	90	84	26.47	826.33	72.33	10.33
NJ	NA45	72	1	85.5	72	24.08	694.67	88.33	10.67
NJ	NA46	86	1	100.5	86	27.5	1000.33	79	13
NJ	NA47	87	1	93	87	26.01	1130	84	12
NJ	NA48	84	1	93.5	84	23.91	843	83.67	12
NJ	NA49	84	1	95	84	24.4	1008.33	87	12.33
NJ	NA50	83	1	90	83	22.65	909	86	12.33
NJ	NA51	84	1	96	84	24.98	1019.67	81.33	13.67
NJ	NA52	85	1	100.5	85	25.05	1216.67	88	15
NJ	NA53	84	1	96	84	24.46	1029.33	77.33	14.33
NJ	NA54	83	1	88.5	83	23	819.67	76	12.67
NJ	NA55	84	1	98.5	84	26.57	1125	69.67	14.33
NJ	NA56	84	1	95.5	84	24.01	1068	73.67	12
NJ	NA57	84	1	92.5	84	25.13	808	87	10.33
NJ	NA58	84	1	90	84	24.87	1225.33	83	17
NJ	NA59	84	1	88.5	84	23.71	867.33	70.33	12.33
NJ	NA60	84	1	97	84	25.1	1315.33	66	15
NJ	NA61	83	1	95	83	24.27	1161	84	15.33
NJ	NA62	85	1	95	85	24.34	1045.33	84	14
NJ	NA63	85	1	111.5	85	25.27	902.67	88.67	10.33
NJ	NA64	85	1	106	85	25.09	1151.33	88.33	14.67
NJ	Aso	83.88	2	95.03	83.88	25.37	973.07	77.79	13.25
NJ	NA01	78	2	101	78	20.96	1044.67	47.67	13.33
NJ	NA02	87	2	95	87	24.57	1432	77.33	16
NJ	NA03	85	2	97	85	26.23	1106.33	84.67	14
NJ	NA04	84	2	97.5	84	25.16	1215.67	81.33	14
NJ	NA05	84	2	92	84	25.86	974	80.33	14.33
NJ	NA06	83	2	89.5	83	25.04	922.67	80	13.67
NJ	NA07	86	2	90.5	86	23.95	1143	86	15.67
NJ	NA08	84	2	87	84	23.19	969.67	79.33	12
NJ	NA09	84	2	93	84	21.76	677.67	82.33	8.33
NJ	NA10	87	2	87	87	26.06	1033	84	15.33
NJ	NA11	84	2	97	84	25.55	1031	79	13.67
NJ	NA12	90	2	103	90	23.36	820.33	88	13.67
NJ	NA13	84	2	103	84	23.43	766	91	9
NJ	NA14	91	2	96	91	27.01	812.67	86	10.67
NJ	NA15	91	2	97	91	24.34	889.67	85.33	11.67
NJ	NA16	85	2	96.5	85	23.87	1079.33	87.67	13.33
NJ	NA17	84	2	95.5	84	24.98	1056.33	85	15
NJ	NA18	87	2	105	87	24.02	1129.33	85.33	13.67
NJ	NA19	86	2	101	86	27.14	1112.67	81	14.33
NJ	NA20	84	2	101	84	25.03	1069	84.33	12.67
NJ	NA21	87	2	102	87	26.61	905.67	77.33	10
NJ	NA22	92	2	93.5	92	24.54	1161	91	16
NJ	NA23	84	2	93	84	26.22	1027.33	76	13.67
NJ	NA24	83	2	87	83	21.95	788.67	45.33	10.67
NJ	NA25	85	2	92.5	85	25.01	1028.33	75.33	13.33
NJ	NA26	84	2	92	84	24.15	824.33	63	11.33
NJ	NA27	86	2	90	86	25.22	804	66	11.33
NJ	NA28	84	2	98.5	84	26.27	931.67	85.67	10.67
NJ	NA29	86	2	100	86	26.98	1091.67	86	12.33
NJ	NA30	74	2	78.5	74	23.49	603.67	79.33	10
NJ	NA31	74	2	77	74	23.97	595	71.33	10.33
NJ	NA32	78	2	81	78	23.46	761	77.33	11
NJ	NA33	86	2	106.5	86	25.15	798	78	10
NJ	NA34	78	2	85.5	78	20.97	724	66	9.67
NJ	NA35	83	2	96	83	26.15	958.33	65	11.33
NJ	NA36	85	2	90	85	26.01	700	65.67	9.67
NJ	NA37	85	2	92	85	26.05	776.33	86	9.33
NJ	NA38	84	2	87.5	84	25.22	926	61.67	11
NJ	NA39	84	2	88.5	84	26.48	915.33	78	12.33
NJ	NA40	84	2	82	84	24.82	688	74	12
NJ	NA41	87	2	93	87	26.41	704.33	75	11
NJ	NA42	84	2	95	84	25.02	877.67	84.33	12.67
NJ	NA43	85	2	92.5	85	25.51	953.33	79.33	13
NJ	NA44	84	2	93.5	84	26	1091.67	68.33	13
NJ	NA45	72	2	85	72	24.95	864.67	85.67	13.33
NJ	NA46	85	2	93.5	85	27.4	941.67	82.33	12
NJ	NA47	86	2	90	86	25.1	1190	70.67	14.67
NJ	NA48	84	2	88.5	84	23.65	791	83.67	11
NJ	NA49	84	2	91.5	84	24.7	993.67	82.33	11
NJ	NA50	84	2	86	84	21.98	1171	83.33	16
NJ	NA51	84	2	92	84	24.49	1045.33	80	14
NJ	NA52	85	2	96	85	26.12	1117.67	81.33	13
NJ	NA53	84	2	92	84	24.41	1013.67	87	13.33
NJ	NA54	82	2	90	82	23.81	993.33	74	14.67
NJ	NA55	84	2	98.5	84	26.49	916	85	12.67
NJ	NA56	83	2	94	83	24.81	938	71.67	11.33
NJ	NA57	84	2	88	84	24.58	977.33	80	12
NJ	NA58	84	2	86.5	84	23.86	984.33	73.33	12.67
NJ	NA59	84	2	90.5	84	23.13	925.33	65.33	11.33
NJ	NA60	84	2	94.5	84	24.6	1029	75.33	12.67
NJ	NA61	84	2	94	84	24.76	884.67	83.33	13.33
NJ	NA62	85	2	92.5	85	25.83	1135.33	82.33	15.33
NJ	NA63	85	2	109.5	85	25.84	1223	88.33	13
NJ	NA64	86	2	103	86	24.96	1048.33	85	14.67

## Sheet: IAS phenotypic
Env	Genotype	Rep	HD	PH	NSP	SS	TGW	ETN
GL	IR24	1	79.26	77.35	1025.84	75.67	21.49	7.58
GL	NI01	1	80	78	844.33	78.67	21.1	8
GL	NI02	1	79	99	945.67	84	20.42	8
GL	NI03	1	79	95	752.67	83	20.59	7.33
GL	NI04	1	82	96	725.33	78.33	19.79	6
GL	NI05	1	81	78.5	949.67	73.33	21.03	9.33
GL	NI06	1	84	93	796	68.33	21.89	7.67
GL	NI07	1	79	74.5	745.67	81.33	23.1	8
GL	NI08	1	79	81	1050.33	71.33	20.1	7.67
GL	NI09	1	78	78	780	76.33	25.23	5.67
GL	NI10	1	79	86	938	79.33	23.8	7
GL	NI11	1	78	79	998	55.67	22.81	9
GL	NI12	1	78	81	927.67	66.67	21.4	7.33
GL	NI13	1	71	84	1086.67	78	22.66	7
GL	NI14	1	71	78	1525	76.33	20.96	9
GL	NI15	1	81	76.5	1511.67	70	21.91	11
GL	NI16	1	78	74	901.33	80.33	22.51	7
GL	NI17	1	82	73	701.33	74.67	22.89	7
GL	NI18	1	79	78.5	1074.33	73	21.96	9
GL	NI19	1	82	75	740	73.67	20.23	7.67
GL	NI20	1	80	76	1021.33	70.33	20.44	7
GL	NI21	1	74	76.5	1084.33	77.67	20.37	7
GL	NI22	1	74	74	1420	73	21.33	11
GL	NI23	1	73	70	994.33	73	18.58	8.33
GL	NI24	1	75	73	763	83.33	24.5	7.33
GL	NI25	1	77	73.5	965.33	59.67	23.51	6.33
GL	NI26	1	76	92	934	81.33	19.97	8.33
GL	NI27	1	80	73.5	873	79.67	19.78	7
GL	NI28	1	81	80.5	855.33	73.33	21.83	6.67
GL	NI29	1	75	70.5	878	75.67	23.33	7.33
GL	NI30	1	77	72	1076	75.33	22.83	10
GL	NI31	1	78	73	857.67	62.33	23.26	7.33
GL	NI32	1	79	78	955.33	74.67	21.39	8.33
GL	NI33	1	78	75	768	76	21.58	6.67
GL	NI34	1	80	75.5	885.67	69	21.47	6.33
GL	NI35	1	78	73	1023.33	77	20.78	7
GL	NI36	1	79	77	867.67	76.33	22.7	8
GL	NI37	1	76	71	972	76.67	22.13	7
GL	NI38	1	81	76	863.33	66.33	20.03	5.67
GL	NI39	1	76	77.5	1261	81.67	22.59	10
GL	NI40	1	76	71.5	1113	77	20.83	8
GL	NI41	1	76	73	811	82.67	24.61	6.67
GL	NI42	1	79	79	1045	56	20.77	7.33
GL	NI43	1	83	80	1139.67	64.67	19.41	9
GL	NI44	1	81	76	1185	76.33	21.66	8
GL	NI45	1	78	80.5	878	79.33	23.08	7.33
GL	NI46	1	80	78	1053.67	73.67	22.61	8
GL	NI47	1	78	78	1485.67	71.33	21.46	9.33
GL	NI48	1	75	81	900.67	68	19.36	7
GL	NI49	1	78	70.5	713	74	20.97	5.67
GL	NI50	1	77	73.5	835.33	66.67	20.59	7.67
GL	NI51	1	78	73	958	83.67	18.65	8.33
GL	NI52	1	78	67	1104	73	20.28	7
GL	NI53	1	78	78.5	897.67	69.67	20.77	6
GL	NI54	1	76	72	926.67	71.33	20.32	7
GL	NI55	1	76	75	1187.67	78.33	21.24	9.33
GL	NI56	1	77	75	1334	57.33	19.06	10
GL	NI57	1	76	74.5	1237	76.33	21.66	8
GL	IR24	2	79.26	77.35	1025.84	75.67	21.49	7.58
GL	NI01	2	80	81	980.33	86	21.35	8
GL	NI02	2	78	109.5	906	86	21.81	8.67
GL	NI03	2	78	112	811	87.33	21.99	6
GL	NI04	2	80	102	957.67	82.33	19.46	6.33
GL	NI05	2	77	76.5	1126	72.67	22.28	8
GL	NI06	2	83	102	912.33	73.67	21.42	5.67
GL	NI07	2	75	74	1016	76.33	23.39	8.33
GL	NI08	2	76	72.5	866.67	70.33	20.08	5.67
GL	NI09	2	76	79.5	906.67	68	24.28	8.33
GL	NI10	2	76	82	1029.33	71	24.58	7
GL	NI11	2	76	74	1033.67	81	19.94	8.33
GL	NI12	2	78	72.5	830	74	20.43	6.67
GL	NI13	2	71	78	744.67	74.33	21.54	6.33
GL	NI14	2	71	75.5	730	77.67	20.48	5.67
GL	NI15	2	81	68	934	70.67	20.9	8
GL	NI16	2	77	74	672	86.67	23.02	7.33
GL	NI17	2	80	83.5	942.67	78.33	23.32	6.33
GL	NI18	2	78	84.5	990	83.33	22.77	8
GL	NI19	2	79	80	1101.67	77.33	21.64	9.33
GL	NI20	2	77	77.5	1081.33	70	20.87	6.33
GL	NI21	2	74	76.5	789.33	78.67	22.94	5.67
GL	NI22	2	74	76	768.67	82.67	20.99	5.67
GL	NI23	2	72	73.5	802	56.67	17.61	6.33
GL	NI24	2	76	79	693.67	83.67	23.77	6.67
GL	NI25	2	80	76	843	66	22.97	7.33
GL	NI26	2	76	95.5	898.67	75.67	17.92	8
GL	NI27	2	78	70	995.67	76	20.08	7
GL	NI28	2	76	82.5	1046.67	71.67	21.58	5
GL	NI29	2	75	74	946.67	74	23.52	7
GL	NI30	2	77	76	1416.33	72	22.45	11.67
GL	NI31	2	76	71	823	78.33	23.34	8
GL	NI32	2	76	80.5	967	80	20.51	6.33
GL	NI33	2	78	84	1040.67	79.33	20.79	8
GL	NI34	2	76	77.5	1069.33	75.67	22.35	8.67
GL	NI35	2	76	74	668.67	73.67	22.56	5.67
GL	NI36	2	76	82.5	974.33	80.67	23.97	9
GL	NI37	2	76	70.5	1406	74.67	21.08	10.67
GL	NI38	2	81	75	1057.67	72.67	20.37	7
GL	NI39	2	76	72	697.67	78	23.61	6.67
GL	NI40	2	80	67	966.67	77.33	20.66	8.33
GL	NI41	2	76	71.5	1014.33	80	22.17	8.67
GL	NI42	2	81	74	986.33	60.33	19.6	6.67
GL	NI43	2	81	71	1242.67	68	18.54	9.67
GL	NI44	2	79	69	1680.33	68.67	19.3	12.67
GL	NI45	2	76	75.5	745.67	74	21.55	7
GL	NI46	2	78	81.5	1164.67	67.33	22.01	8
GL	NI47	2	76	73	1147.67	72	21.57	7.67
GL	NI48	2	76	70	825.67	75.67	18.37	8.33
GL	NI49	2	79	71	1253	69.33	21.83	9
GL	NI50	2	79	69	824.67	73.33	20.06	8.67
GL	NI51	2	78	76.5	1398.67	80.67	20.16	11
GL	NI52	2	77	75.5	976.33	74.33	21.22	6.33
GL	NI53	2	79	75	1134.33	62	21.02	7
GL	NI54	2	78	68	1015.67	75	20.61	6.33
GL	NI55	2	74	70	1058.67	72.67	19.39	8.33
GL	NI56	2	80	64	1285.67	58.33	18.63	10.67
GL	NI57	2	74	68.5	1095.67	67.67	20.16	8
GY	IR24	1	112.57	68.09	2021.68	58.42	19.42	12.33
GY	NI01	1	108	71	2226.67	66	19.63	11.67
GY	NI02	1	106	105	1912	67.67	19.46	8.67
GY	NI03	1	110	97.5	1923	75	20.61	11
GY	NI04	1	116	97.5	1825	56	18.76	10.33
GY	NI05	1	114	66	1634	42.67	21.02	11.67
GY	NI06	1	116	94	2183.33	27.67	16.44	8.67
GY	NI07	1	109	66	1356.33	58.67	22.89	10.67
GY	NI08	1	109	72	2039.67	59.33	20.44	12.67
GY	NI09	1	113	70	1301	48	20.99	11
GY	NI10	1	115	70	1827.33	54.33	21.92	11.33
GY	NI11	1	114	72	2294.67	53.33	18.92	13.67
GY	NI12	1	114	68	2167.33	51	15.9	11.33
GY	NI13	1	100	79	2065.67	53.33	23.16	11
GY	NI14	1	101	74	2236.33	74.33	20.86	14
GY	NI15	1	117	66	2587.67	26	18.54	13.33
GY	NI16	1	115	65	1724.67	60.33	20.15	11.33
GY	NI17	1	114	-100	-100	-100	-100	-100
GY	NI18	1	111	68.5	2038	57.67	21.16	15
GY	NI19	1	112	66.5	1913	63.67	18.01	12.33
GY	NI20	1	114	66	2837	49	20.78	17
GY	NI21	1	109	65.5	2044.33	46.67	23.47	14
GY	NI22	1	108	69	2012	52	23.12	11.33
GY	NI23	1	108	67	1810	54.33	19.83	10.67
GY	NI24	1	113	-100	-100	-100	-100	-100
GY	NI25	1	113	65	1960.33	54.67	22.01	11.67
GY	NI26	1	109	88.5	2335	66	17.56	9
GY	NI27	1	116	63	2668.67	58	17.77	14.33
GY	NI28	1	114	72.5	2783.67	46	17.12	13.67
GY	NI29	1	113	65.5	2024.67	61.33	21.11	13.33
GY	NI30	1	115	69	1599	59.33	22.16	10.33
GY	NI31	1	113	71	1401.33	56	22.3	8.67
GY	NI32	1	113	72	1706.67	52.67	18.58	13
GY	NI33	1	113	72	2207.33	57	20.9	12.33
GY	NI34	1	115	69.5	2348.33	62.67	18.5	13.33
GY	NI35	1	116	67.5	2098	62	20.22	12.67
GY	NI36	1	112	76	2531.33	62.33	21.8	15.33
GY	NI37	1	108	68	2528.67	54.33	21.31	12.67
GY	NI38	1	113	70.5	1887.67	59	18.67	10.33
GY	NI39	1	110	72	2055	64	22.18	13.33
GY	NI40	1	111	67	1901.67	60	22.38	10.67
GY	NI41	1	108	70	2585.33	62.67	23.24	14
GY	NI42	1	111	73	2408.33	61	20.54	13
GY	NI43	1	113	69	1883.67	55.33	18.36	12
GY	NI44	1	111	69	2450.33	59.67	22.07	12.33
GY	NI45	1	106	71	1776.33	59.33	21.78	10.67
GY	NI46	1	112	68	1423	56.33	20.92	8.33
GY	NI47	1	111	66.5	2151.67	57	20.89	12.33
GY	NI48	1	113	74	2120.67	59	17.55	10.33
GY	NI49	1	111	64.5	2017.67	56	20.89	9.33
GY	NI50	1	113	70	2680.33	53	18.91	15
GY	NI51	1	113	69	2994.33	70	18.65	18
GY	NI52	1	113	69	2148	58.67	20.39	13.67
GY	NI53	1	112	71	2069.67	63.33	19.61	12.67
GY	NI54	1	109	66.5	1662	58.33	20.27	10.33
GY	NI55	1	109	67	2171.33	63.33	20.55	12.33
GY	NI56	1	109	63	2163	59	20.56	12.33
GY	NI57	1	112	65.5	1740.33	63.67	21.52	9.33
GY	IR24	2	112.57	68.09	2021.68	58.42	19.42	12.33
GY	NI01	2	114	67.5	1801	66	19.77	12
GY	NI02	2	111	107	2246	66.67	19.34	11.33
GY	NI03	2	113	101	1786.33	72.67	19.03	11.33
GY	NI04	2	117	101.5	1769.33	38.67	18.67	8.67
GY	NI05	2	110	69	2108.67	51.67	21.44	14.33
GY	NI06	2	117	98	1893.33	30	18.96	7.67
GY	NI07	2	111	67.5	1844.33	60	21.83	13.67
GY	NI08	2	113	71	1886.67	58.33	19.23	12
GY	NI09	2	115	65	1665.67	46	23.45	9.67
GY	NI10	2	112	70	1785	52.33	22.99	11.33
GY	NI11	2	112	70.5	1386.33	53.33	21.14	9.67
GY	NI12	2	110	70	2042.67	56.33	21.1	13
GY	NI13	2	101	80	1580.33	60.33	23	9
GY	NI14	2	104	71	2375.67	73.67	21.54	15
GY	NI15	2	117	65	1698	35	18.94	10.67
GY	NI16	2	113	62.5	1647.67	55.33	20.96	14
GY	NI17	2	115	69.5	1492.67	45.33	18.73	12.33
GY	NI18	2	112	65	1783.67	64.67	19.81	13
GY	NI19	2	115	64	2150	53	17.02	13.33
GY	NI20	2	113	63	2107	54.67	20.05	13.33
GY	NI21	2	111	69	1289.33	59.33	18.26	10.33
GY	NI22	2	110	68	1475	54.67	23.39	11
GY	NI23	2	109	65.5	2172.67	56	20.86	13
GY	NI24	2	113	72	1567.33	53	20.17	9
GY	NI25	2	113	-100	-100	-100	-100	-100
GY	NI26	2	113	96	2558.67	53	18.43	12.33
GY	NI27	2	113	64.5	2058	60.67	17.73	11
GY	NI28	2	113	72	1800	59.33	19.56	10.67
GY	NI29	2	111	68	1951.33	62.67	22.52	14.67
GY	NI30	2	112	63	1536	57.67	22.92	10
GY	NI31	2	113	67	1481	55	21.62	10
GY	NI32	2	114	67	1526.33	47.33	17.57	9
GY	NI33	2	111	65	2023.33	59.33	20.18	12
GY	NI34	2	113	69.5	2360.67	63.67	18.66	11.33
GY	NI35	2	111	65	2739	58.33	21.45	16
GY	NI36	2	111	70.5	1686.67	57	21.6	12
GY	NI37	2	108	70	1983.33	58	20.23	12
GY	NI38	2	112	74	2319	60	19.77	12.33
GY	NI39	2	111	74	1905.33	56.67	22.81	11
GY	NI40	2	110	63	2198.33	59.33	20.18	14
GY	NI41	2	111	76	2059	54.33	23.25	18
GY	NI42	2	115	64	1710	29.33	20.37	8.33
GY	NI43	2	113	72.5	2007.67	52.33	19.1	12
GY	NI44	2	112	64	1817	54	21.85	10.67
GY	NI45	2	111	77	2004.67	58	21.47	13.67
GY	NI46	2	112	72.5	2351.67	57.67	21.26	12.67
GY	NI47	2	111	75.5	2133	62	22.36	11.67
GY	NI48	2	113	85	2056.33	61.67	15.68	10.33
GY	NI49	2	111	71.5	1963.33	59.33	20.68	13
GY	NI50	2	115	75.5	2244.67	53	18.32	14.67
GY	NI51	2	114	72	2412	64.33	19.41	16
GY	NI52	2	113	74	2189.67	65.33	19.03	11.33
GY	NI53	2	112	71	1567.67	65.33	19.67	10.33
GY	NI54	2	109	70.5	2440.33	53.67	20.08	14.33
GY	NI55	2	108	61	2279.33	58	20.24	13.33
GY	NI56	2	111	65.5	2716.67	58	19.47	14.33
GY	NI57	2	113	65	2200	61	19.41	11.67
NC	IR24	1	88.04	100.61	2553.73	80.79	21.32	17.33
NC	NI01	1	91	98.5	1379	89	25.62	21.33
NC	NI02	1	87	126	2361.67	85.33	21.65	16.33
NC	NI03	1	88	128	2119.67	89.33	21.8	18
NC	NI04	1	96	118	1657.33	89.67	21.94	14.33
NC	NI05	1	87	99	1661.67	79.67	20.79	12.67
NC	NI06	1	96	121	1991	81.33	22.56	11.67
NC	NI07	1	86	105	2228.67	79.33	22.49	16.67
NC	NI08	1	88	104.5	2593.33	86.67	20.41	16
NC	NI09	1	88	104	1945	67.33	24.37	14.33
NC	NI10	1	88	108	3089.67	76	23.16	19
NC	NI11	1	89	101	2017.33	76.67	22.89	14.33
NC	NI12	1	87	99	2680.67	74.33	21.21	20
NC	NI13	1	78	97.5	2261	68.67	19.59	14.33
NC	NI14	1	80	95	2473.67	73	18.35	16
NC	NI15	1	92	89	1933	81.67	21.63	16
NC	NI16	1	87	97	1778.67	87	21.93	16
NC	NI17	1	89	95	2135.33	80.67	22.52	17.33
NC	NI18	1	86	96.5	2751	77	21.51	16
NC	NI19	1	89	92	2581	82.67	21.21	19.33
NC	NI20	1	88	91.5	3037.33	76	20.24	17.67
NC	NI21	1	83	98.5	3400.67	77	19.69	18.33
NC	NI22	1	83	98.5	2829.67	71.67	21.21	14.67
NC	NI23	1	84	88.5	2626.67	76.33	20.33	16
NC	NI24	1	88	94	2464	86	23.04	17.67
NC	NI25	1	89	97	2470	75	21.72	16.33
NC	NI26	1	84	114	2781.67	79	17.98	15
NC	NI27	1	87	99.5	1494.67	80	21.03	10.67
NC	NI28	1	86	101	2566.33	69.67	20.5	12.67
NC	NI29	1	85	89	2817	79.33	21.57	15.33
NC	NI30	1	85	90	1644.67	78.33	22.15	12
NC	NI31	1	87	92	2414	80.67	23.42	16
NC	NI32	1	87	99.5	2150	77.33	20.46	16
NC	NI33	1	88	102	2500.33	82.67	20.61	15
NC	NI34	1	86	105.5	2849	69	20.71	17.67
NC	NI35	1	88	106.5	2101	89	21	16.33
NC	NI36	1	87	104	2665.33	73	22.05	15.67
NC	NI37	1	83	102.5	1777	77.67	20.52	9
NC	NI38	1	89	102	2108.33	78.67	21.79	16.67
NC	NI39	1	85	100.5	2224.67	81	23.59	16
NC	NI40	1	86	89	2574.33	81.67	20.46	15.33
NC	NI41	1	82	95.5	2147.67	83.67	22.47	16.67
NC	NI42	1	87	93	2486.67	81.33	18.74	17.33
NC	NI43	1	89	93.5	2660.33	82	18.85	16
NC	NI44	1	87	90	3297	81.67	20.78	19.67
NC	NI45	1	84	99	2309.33	81.67	21.96	15
NC	NI46	1	86	98	2385.67	79.33	20.18	15.67
NC	NI47	1	87	101.5	2335	78.67	21.12	14.33
NC	NI48	1	85	98	2783.33	77.67	18.52	18.67
NC	NI49	1	88	97.5	2185	80.33	21.78	15
NC	NI50	1	87	94	2583	86	20.89	19.33
NC	NI51	1	88	94	2550	91	21.39	21
NC	NI52	1	87	100	2618.67	77	21.16	18.33
NC	NI53	1	86	94	1958	83.33	20.24	15
NC	NI54	1	84	102	3242.67	74.67	20.23	18
NC	NI55	1	86	91.5	2406.67	73	20.04	18
NC	NI56	1	87	99	2095	81	20.07	13.67
NC	NI57	1	86	98	3105.33	79	20.26	17
NC	IR24	2	88.04	100.61	2553.73	80.79	21.32	17.33
NC	NI01	2	88	97	2233	86.33	21.7	20
NC	NI02	2	86	123	1983.67	90.67	21.73	14.33
NC	NI03	2	86	126	2670	84	21.2	19
NC	NI04	2	94	117	1850.67	93	22.15	13.33
NC	NI05	2	89	99	2316.67	82.33	21.93	16
NC	NI06	2	97	118.5	1931	80.33	22.5	13
NC	NI07	2	84	100.5	2442.33	75.33	23.58	19.33
NC	NI08	2	88	102	3345.33	72.67	20.11	23
NC	NI09	2	86	98.5	3015.33	71	22.01	19.33
NC	NI10	2	86	108	2211.67	75.33	24.2	17.67
NC	NI11	2	87	103	2125	81	21.83	16
NC	NI12	2	88	101	2823.67	78.33	21.33	18
NC	NI13	2	80	101	2515.67	69.33	21.1	14
NC	NI14	2	81	95	2286.33	76.67	18.52	14.33
NC	NI15	2	93	95	1736.33	82	22.41	14.67
NC	NI16	2	88	101.5	2054.33	86.33	20.92	15.67
NC	NI17	2	90	104	2055.67	78.67	22.18	18
NC	NI18	2	88	101.5	2539.67	82.33	21.27	19
NC	NI19	2	89	101	3168.33	78.33	21.18	22.33
NC	NI20	2	88	95	2409.67	82.33	21.59	16.67
NC	NI21	2	86	99.5	2871.33	84.33	19.3	18.33
NC	NI22	2	85	99.5	2201.33	65.33	20.78	13.67
NC	NI23	2	84	95	2818.67	73.67	19.39	19
NC	NI24	2	88	105.5	1967	74.33	23.35	14.67
NC	NI25	2	89	105	2087	80.33	22.09	15.33
NC	NI26	2	85	134	3084.33	72.33	18.7	16.33
NC	NI27	2	89	106	2724.33	67.67	20.1	19.67
NC	NI28	2	87	110	2698.67	77.33	20.48	17
NC	NI29	2	86	96.5	2035	73.33	21.61	10.33
NC	NI30	2	85	105	1888.67	77.33	22.94	14
NC	NI31	2	88	103	2041.33	82.33	22.85	13.33
NC	NI32	2	89	105	2293	75.33	20.31	17.67
NC	NI33	2	88	105	2367	75	21.63	17.67
NC	NI34	2	90	103.5	2709.33	75.67	22.68	19.33
NC	NI35	2	89	106	2186.67	83.33	22.35	15.67
NC	NI36	2	89	103.5	2282	81	24.25	14.33
NC	NI37	2	86	105	2689	75.33	21.25	16
NC	NI38	2	91	101.5	2178.67	85	21.38	15.33
NC	NI39	2	87	101	2078	75.33	23.98	18.67
NC	NI40	2	88	91	1945.33	79.33	22.4	17.33
NC	NI41	2	86	100.5	2620	76	22.95	19
NC	NI42	2	88	103	2411.67	80.33	20.19	16.67
NC	NI43	2	90	95	2542.33	84	18.59	18.67
NC	NI44	2	88	103	2247.67	77	22.26	15.67
NC	NI45	2	87	108.5	2892.33	78.33	22.62	19.67
NC	NI46	2	88	104	2806	77	21.36	20
NC	NI47	2	87	107	2983.67	79.33	20.11	19.33
NC	NI48	2	88	103.5	2819.67	77.33	19.88	18.67
NC	NI49	2	88	99	2050.67	83.67	22.3	13.67
NC	NI50	2	88	100	2636.67	84.33	19.92	21
NC	NI51	2	87	98	2240.67	84.67	20.81	18.67
NC	NI52	2	89	98	2295.67	81.33	20.75	16.33
NC	NI53	2	89	99.5	2371	86	20.63	17.33
NC	NI54	2	88	100.5	2237	83.67	20.09	14.33
NC	NI55	2	90	93	2979.33	75.33	20.64	21.67
NC	NI56	2	90	94	2249.33	80	20.81	16
NC	NI57	2	87	95.5	2627	79.67	21.22	17.33
NJ	IR24	1	86.74	103.13	1646.65	83.33	21.91	9.48
NJ	NI01	1	87	100.5	1342.67	79.67	20.82	10.33
NJ	NI02	1	87	127	1324.33	87	20.29	9
NJ	NI03	1	87	130	1610.33	89	20.26	11
NJ	NI04	1	103	135	1476.67	82	20.43	8.67
NJ	NI05	1	87	100	1722.67	73	21.83	11.67
NJ	NI06	1	104	127.5	1796.33	75	22.81	9.33
NJ	NI07	1	87	105	1451.33	84.33	24.91	10.67
NJ	NI08	1	85	101	1697.33	88.33	20.46	11.33
NJ	NI09	1	89	101.5	1705	82.67	24.67	13.67
NJ	NI10	1	86	105	1718.33	77.33	25.41	11
NJ	NI11	1	86	102	1914.67	82.67	22.23	12.67
NJ	NI12	1	86	101	1764.67	75.67	22.08	10.67
NJ	NI13	1	82	109	1283.67	78	22.46	8.33
NJ	NI14	1	82	93	1642	81	19.83	12.33
NJ	NI15	1	90	97.5	1779	81.67	22.35	11.33
NJ	NI16	1	87	102	1597	90.67	22.59	11.67
NJ	NI17	1	87	101.5	1292.67	85	22.54	10.67
NJ	NI18	1	87	103	1343.67	87.33	23.39	10.33
NJ	NI19	1	87	103.5	1617.67	79	20.96	12
NJ	NI20	1	87	99	1638.67	80.33	20.98	10
NJ	NI21	1	83	105	1229	75	23.41	8.33
NJ	NI22	1	84	103	1788.67	78.67	21.46	11.67
NJ	NI23	1	83	99	1295.67	89	22.25	9.33
NJ	NI24	1	86	100.5	1087.67	82.67	23.93	8.33
NJ	NI25	1	85	103.5	1609.67	78	22.61	10.33
NJ	NI26	1	85	119	1592	78.33	19.73	8
NJ	NI27	1	87	100.5	1870	75.67	20.12	11
NJ	NI28	1	87	106.5	1359.67	78.67	22.06	7.67
NJ	NI29	1	86	86	1349.67	84.67	23.85	9.33
NJ	NI30	1	86	91.5	1482	82	23.75	10.33
NJ	NI31	1	86	91	995.67	81.67	23.45	8
NJ	NI32	1	86	98.5	1761.33	87	20.57	11.67
NJ	NI33	1	87	103.5	1437	84	21.78	9.33
NJ	NI34	1	87	103	1643.33	82.33	21.94	10.67
NJ	NI35	1	87	107	1929.67	75.67	22.34	11
NJ	NI36	1	85	99	1234.67	84.33	24.12	8.33
NJ	NI37	1	84	100.5	1486.67	81.33	22.55	10.33
NJ	NI38	1	87	103.5	1668	74.67	20.88	10.33
NJ	NI39	1	86	102	1814.67	86	23.94	10.67
NJ	NI40	1	87	96	1594.33	85	20.79	10.33
NJ	NI41	1	87	103	1566	84.67	24.13	11
NJ	NI42	1	87	101.5	2044.67	80.33	20.56	11.33
NJ	NI43	1	87	99	1946.67	81.33	19.33	11.67
NJ	NI44	1	87	105	947.67	86	22.67	6.67
NJ	NI45	1	85	107	1361	85	23.41	8
NJ	NI46	1	86	99.5	1561.33	77.67	22.13	10
NJ	NI47	1	86	107	1397	78.33	21.87	8.33
NJ	NI48	1	87	108	1537.67	73.67	19.55	9
NJ	NI49	1	87	100.5	1675	82.33	22.42	9.33
NJ	NI50	1	87	98.5	1705.33	85.33	20.5	13.33
NJ	NI51	1	87	97.5	1296.33	87.33	20.78	8.67
NJ	NI52	1	86	101	1697.67	89	21.26	11.67
NJ	NI53	1	87	99.5	1354.67	85.33	21.53	11
NJ	NI54	1	86	103	1892.67	84.33	21.01	11.67
NJ	NI55	1	86	98	1173.67	88	21.41	7.67
NJ	NI56	1	87	102	2309.67	86	21.19	14.33
NJ	NI57	1	87	102	1643.33	84	21.28	9.67
NJ	IR24	2	86.74	103.13	1646.65	83.33	21.91	9.48
NJ	NI01	2	87	100.5	2088.67	87.33	20.75	15
NJ	NI02	2	87	116.5	1574	86	20.04	9.33
NJ	NI03	2	87	129	1597.33	86.67	20.21	9.33
NJ	NI04	2	104	134.5	1395.67	86.67	21.52	7.67
NJ	NI05	2	87	101.5	1812.33	81.33	21.47	11.67
NJ	NI06	2	106	138.5	1922.67	75.33	20.39	8.67
NJ	NI07	2	85	105.5	1194	86	24.94	9
NJ	NI08	2	87	103	1416.67	80.33	20.56	9
NJ	NI09	2	87	99	1126.33	71.33	24.13	7.67
NJ	NI10	2	86	105.5	1478.67	76	24.82	10.33
NJ	NI11	2	86	102	1686.33	82.33	22.51	10
NJ	NI12	2	85	101.5	1630.33	76.67	22.05	10
NJ	NI13	2	83	103	1721	72.67	22.69	10.67
NJ	NI14	2	80	97.5	1377	82.67	21.91	9
NJ	NI15	2	89	97	1402.67	74.67	21.78	7.67
NJ	NI16	2	87	101	1065	86	22.69	7.67
NJ	NI17	2	87	107.5	1525.67	86.33	23.53	10
NJ	NI18	2	87	101.5	1541.33	87.67	23.52	10
NJ	NI19	2	87	100	1686	74.67	21.34	11
NJ	NI20	2	86	98	1539.67	85	21.25	9.67
NJ	NI21	2	84	103	1388	80	24.85	9
NJ	NI22	2	84	104.5	1272	82	23.25	7.67
NJ	NI23	2	83	97	1242.67	91.33	21.94	9
NJ	NI24	2	84	104.5	1026.33	87	24.46	8
NJ	NI25	2	86	100	1350	78.33	23.46	9
NJ	NI26	2	84	125	1426	81.67	20.41	7.67
NJ	NI27	2	87	100	1309.67	81.67	21.65	10
NJ	NI28	2	87	107	1683.33	81.67	22.38	9.33
NJ	NI29	2	86	88	1414.67	88.33	23.8	9.67
NJ	NI30	2	86	93	1683.33	87.67	23.47	11
NJ	NI31	2	86	94	1319.33	86.67	23.5	10.33
NJ	NI32	2	87	99	1553.67	86	21.73	12
NJ	NI33	2	87	103	1590.67	85.67	21.88	11
NJ	NI34	2	87	102	1509.67	86.67	22.51	10
NJ	NI35	2	87	101	1200.33	84.67	22.91	8.33
NJ	NI36	2	86	107.5	1278.33	84	21.99	9
NJ	NI37	2	85	99	1250	79.67	23.74	8.33
NJ	NI38	2	87	100.5	886	75.33	22.27	6.33
NJ	NI39	2	86	105.5	1440	86.67	23.3	10
NJ	NI40	2	87	96	1662	89	21.23	11.33
NJ	NI41	2	87	102	1432.33	85.33	24.4	12
NJ	NI42	2	89	98	1592.67	87	20.39	10.33
NJ	NI43	2	90	101	1866.67	83.67	19.56	12.67
NJ	NI44	2	86	103.5	1629	86.33	22.62	11.67
NJ	NI45	2	86	108	1594.33	84	22.79	10
NJ	NI46	2	86	106	1442.33	80	21.51	8.67
NJ	NI47	2	86	106.5	1440	77	21.55	10
NJ	NI48	2	87	104	1669	76	20.32	10.33
NJ	NI49	2	87	103	1590.67	82.67	21.73	8.67
NJ	NI50	2	87	100	1327.33	89.67	19.92	10.67
NJ	NI51	2	87	100	1592.33	86.67	20.8	11.33
NJ	NI52	2	87	106	1540.33	83.67	21.05	9.67
NJ	NI53	2	87	105.5	1535.33	80	21.86	10.33
NJ	NI54	2	87	109	1318	84.33	21.55	9.67
NJ	NI55	2	86	104	1664.33	84.67	22.79	11
NJ	NI56	2	87	104	1765.33	91.33	21.14	11
NJ	NI57	2	86	106	1679	85.67	22.78	12
