# Supplementary material for: Mapping and Validation of Quantitative Trait Loci on Yield-Related Traits Using Bi-Parental Recombinant Inbred Lines and Reciprocal Single-Segment Substitution Lines in Rice (Oryza sativa L.)
Source: Plants (Basel). 2024 Dec 26;14(1):43. doi: 10.3390/plants14010043 (PMC11723429; doi:10.3390/plants14010043)
Supplement: Supplementary file 1 [file plants-14-00043-s001.zip › Table S1.xlsx]

## Sheet: Sheet1
		Table S1: QTLs identified by BIP in each environment and BLUE.
QTL	chr.	POP	Environaments	Position cM	LOD%	PVE	ADD
qPH-1-1	1	RIL	GY/NC	97-97	2.51-3.77	2.66-4.37	-4.13 to-3.15
qPH-1-2	1	RIL	NJ/GL/GY/B	129-134	3.10-8.52	10.66-17.48	9.76 to -8.37
qPH-3-1	3	RIL	NC/NJ/B	54-57	3.53-4.57	3.73 -7.21	4.46 to 6.15
qPH-3-2	3	RIL	GY/GL	83-87	3.55-3.88	6.79-7.83	6.66 to 7.65
qPH-3.3	3	RIL	NC/NJ/B	110-114	2.67-5.02	4.06-10.87	4.71 to 4.78
qPH-10-4	10	RIL	B	24	2.7	2.03	-3.18
qHD-1-1	1	RIL	GY	48	2.99	3.74	1.92
qHD-1-2	1	RIL	GY	150	3.06	2.33	1.59
qHD-2-1	2	RIL	GL	44	2.79	4.09	1.31
qHD-3-1	3	RIL	GL/GY/NC/NJ/B	0-2	3.18-16.44	3.55-15.47	1.68 to 3.9
qHD-3-2	3	RIL	GL/GY//NC/NJ/B	163-166	4.79-8.80	4.68-11.56	2.22-3.10
qHD-5-1	5	RIL	GL/GY	1to16	3.02-3.72	2.92-3.99	1.31-1.70
qHD-6-1	6	RIL	NC/NJ/GY//GL/B	48-55	3.72-9.49	3.35-10.36	-4.93 to -1.98
qHD-7-1	7	RIL	GL	104	2.8434	2.1678	1.4764
qHD-8-1	8	RIL	NC/NJ/GY//GL/B	31-37	7.06-15.35	9.21-20.00	-6.70 to -1.97
qHD-12-1	12	RIL	GL/GY//NC/B	27-32	2.63-5.33	5.18-7.08	1.54-2.78
qTGW2-1	2	RIL	GL/B	22-26	2.50-3.08	7.63-8.22	-0.97- -0.95
qTGW2-2	2	RIL	GL/GY	133-136	4.17-7.20	5.20-7.20	-0.87 to -0.75
qTGW3-1	3	RIL	NC/GY/B	112-117	3.98-6.02	4.83-9.86	0.77-0.97
qTGW3-2	3	RIL	GL/NC/B	183-187	4.35-5.44	8.97-10.72	-1.09 to -0.92
qTGW5-1	5	RIL	GL/GY/NC/B	15-16	5.91-6.53	5.47-6.63	-096 to -0.79
qTGW6-1	6	RIL	NC	68	3.5732	4.1229	-0.6588
qTGW7-1	7	RIL	GL	41	3.11	3.1806	0.5991
qETN1-1	1	RIL	NC	25	5.15	8.97	-1.03
qETN2-1	2	RIL	B	72	2.7161	5.2449	-0.4058
qETN3-1	3	RIL	GL	76	3.8946	10.4176	-1.0473
qETN3-2	3	RIL	NC	200	2.5017	3.4006	0.6364
qETN4-1	4	RIL	NJ	52	5.638	11.0245	0.8162
qETN5-1	5	RIL	GL	73	2.678	3.5396	-0.594
qETN8-1	8	RIL	NJ	65	2.9963	4.4196	0.5028
qETN11-1	11	RIL	B	0-65	3.36-3.53	3.10-3.62	-0.57- -0.46
qETN12-1	12	RIL	NC	85	2.5438	3.5489	0.6645
qNSP1-1	1	RIL	GY/B	0	2.67-3.97	4.32-7.58	47.56-96.04
qNSP1-2	1	RIL	GY	150	2.55	4.85	-77.5
qNSP4-1	4	RIL	GL	122	3.02	6.19	59
qNSP2-1	2	RIL	NC	141	3.3	6.96	105.73
qNSP6-1	6	RIL	NC/NJ/GL/B	61-79	3.73-6.28	6.82-11.61	65.62-144.85
qNSP7-1	7	RIL	NJ	16	4.11	9.88	76.75
qNSP8-1	8	RIL	NC/B	43-52	4.07-4.11	9.28-9.88	65.07-123.02
qNSP9-1	9	RIL	B	2.73	5.06	49.52	52
qSS3-1	3	RIL	GY	1	3.8552	3.8432	-5.3273
qSS3-2	3	RIL	NJ/GY	162-176	2.53-6.88	4.28-11.80	-9.22-4.43
qSS5-1	5	RIL	NJ	51	2.74	4.98	4.85
qSS8-1	8	RIL	NJ	9	4.3434	7.1647	-5.7334
qSS8-2	8	RIL	NY	41	4.2926	4.7101	5.842
