# Supplementary material for: Mapping and Validation of Quantitative Trait Loci on Yield-Related Traits Using Bi-Parental Recombinant Inbred Lines and Reciprocal Single-Segment Substitution Lines in Rice (Oryza sativa L.)
Source: Plants (Basel). 2024 Dec 26;14(1):43. doi: 10.3390/plants14010043 (PMC11723429; doi:10.3390/plants14010043)
Supplement: Supplementary file 1 [file plants-14-00043-s001.zip › Table S2.xlsx]

## Sheet: Sheet1
	Table S2: QTLs identified by the combined mapping method of MET.
QTLs	Chromosome	Position	LeftMarker	RightMarker	LOD	LOD(A)	LOD(AbyE)	PVE	PVE(A)	PVE(AbyE)	Add	AbyE_01	AbyE_02	AbyE_03	AbyE_04	AbyE_05	LeftCI	RightCI
qPH1-1	1	0	RM5496	RM572	3.3462	2.8551	0.4911	0.9886	0.8121	0.1765	1.5595	-0.6574	0.8773	-1.0311	0.5626	0.2485	0	5.5
qPH1-2	1	34	RM493	RM488	2.5514	2.4982	0.0532	0.8229	0.7982	0.0247	1.4869	-0.437	0.2769	-0.0392	0.2627	-0.0632	20.5	48.5
qPH1-3	1	97	RM1003	RM486	10.5583	10.0038	0.5546	3.068	2.8849	0.1831	-2.843	0.6366	-1.2675	-0.3087	0.3785	0.561	96.5	97.5
qPH1-4	1	141	RM265	RM14	17.408	16.3979	1.01	6.3129	6.2388	0.0741	-4.3014	-0.0929	-0.284	0.8658	0.0199	-0.5089	134.5	147.5
qPH2-1	2	138	RM6	RM425	3.2622	0.1591	3.1031	0.7266	0.0693	0.6573	-0.4382	-1.0919	-1.7909	1.9238	1.001	-0.042	132.5	151.5
qPH3-1	3	55	RM251	RM5748	17.3334	17.1212	0.2122	5.7009	5.5297	0.1712	4.3393	-0.9601	-0.3795	0.0006	1.3593	-0.0203	52.5	58.5
qPH3-2	3	111	RM411	RM7097	18.423	17.4365	0.9865	5.8102	5.7547	0.0555	3.9948	0.0245	-0.708	0.4405	-0.0269	0.2698	105.5	115.5
qPH3-3	3	172	RM448	RM570	4.8406	4.3585	0.4821	1.5245	1.4921	0.0323	-2.0379	0.059	-0.4334	0.0183	0.4899	-0.1339	164.5	184.5
qPH4-1	4	8	RM518	RM307	3.0914	2.3455	0.746	0.8727	0.7172	0.1555	-1.4128	0.0397	-1.0477	0.9511	0.3093	-0.2525	1.5	16.5
qPH4-2	4	66	RM1155	RM252	2.6783	2.5662	0.1122	0.882	0.8446	0.0374	1.5341	-0.3479	-0.268	-0.0781	0.5479	0.1461	52.5	76.5
qPH4-3	4	116	RM317	RM5473	2.9354	2.262	0.6735	0.8177	0.7223	0.0954	1.4144	0.7128	0.4306	-0.7335	-0.2583	-0.1516	104.5	119.5
qPH6-1	6	102	RM528	RM340	5.53	5.0962	0.4338	1.884	1.6811	0.2029	2.1913	-0.7046	-0.6118	0.2934	1.3536	-0.3306	96.5	108.5
qPH7-1	7	0	RM436	RM82	5.1907	5.0135	0.1771	1.4854	1.4221	0.0633	1.9846	-0.1699	-0.5197	0.3313	0.6281	-0.2698	0	3.5
qPH7-2	7	24	RM82	RM180	5.2673	5.235	0.0323	1.5511	1.4886	0.0625	2.0315	-0.4792	-0.0723	0.0902	0.7388	-0.2775	19.5	28.5
qPH7-3	7	89	RM234	RM118	3.6191	3.01	0.6091	1.0568	0.932	0.1248	1.6198	-0.1906	1.1387	-0.2709	-0.5845	-0.0926	85.5	95.5
qPH10-1	10	0	RM271	RM258	3.4653	3.1339	0.3314	0.9885	0.8919	0.0965	-1.5842	0.0755	-1.012	0.3447	0.1643	0.4274	0	7.5
qPH10-2	10	24	RM258	RM1146	7.5022	6.8607	0.6415	2.2036	2.0381	0.1655	-2.4296	0.7078	-0.5611	0.969	-0.4586	-0.6572	19.5	28.5
qPH12-1	12	38	RM6296	RM7102	7.39	7.2979	0.0922	2.3691	2.3179	0.0512	2.5418	-0.216	-0.2126	-0.1838	0.7539	-0.1415	30.5	44.5
qHD1-1	1	0	RM5496	RM572	2.6139	2.2966	0.3173	0.5868	0.5148	0.072	0.7002	0.0008	-0.2983	-0.1435	0.4812	-0.0403	0	4.5
qHD1-2	1	46	RM493	RM488	7.8811	7.4294	0.4517	1.8276	1.701	0.1266	1.2251	-0.5151	0.0914	0.012	0.5219	-0.1102	36.5	53.5
qHD1-3	1	149	RM265	RM14	4.9617	3.2306	1.7311	0.8749	0.7386	0.1362	0.8467	-0.2216	0.7031	-0.0516	-0.321	-0.1089	143.5	151
qHD2-1	2	44	RM71	RM5699	5.7114	4.3917	1.3197	1.0576	1.0142	0.0434	0.9452	0.2027	-0.2242	-0.2327	0.2083	0.0459	35.5	48.5
qHD2-2	2	68	RM1313	RM424	3.0717	2.871	0.2007	0.761	0.6454	0.1156	0.7539	-0.4993	-0.0479	-0.0608	0.4897	0.1182	65.5	69.5
qHD3-1	3	1	RM523	RM5474	36.8417	30.3685	6.4731	7.9896	7.4881	0.5015	2.6001	-0.9138	1.1598	0.1065	-0.1039	-0.2486	0	2.5
qHD3-2	3	164	RM8269	RM448	36.6401	32.1133	4.5269	7.9206	7.8402	0.0804	2.6407	-0.4699	-0.1074	0.1822	0.2807	0.1143	163.5	164.5
qHD3-3	3	200	RM5548	RM7389	4.9409	4.4003	0.5406	1.0054	0.9837	0.0217	0.9344	-0.087	-0.1317	-0.0498	0.2623	0.0061	198.5	200
qHD4-1	4	4	RM335	RM518	4.116	2.9349	1.181	0.6842	0.6634	0.0208	0.7658	0.1965	-0.1025	-0.0006	-0.1854	0.092	0	6.5
qHD4-2	4	71	RM1155	RM252	4.3285	3.4066	0.9219	0.8199	0.7636	0.0563	0.8205	0.1548	-0.4208	-0.0055	0.208	0.0636	64.5	78.5
qHD4-3	4	99	RM7187	RM317	3.2041	2.9685	0.2356	0.6894	0.6651	0.0243	0.7663	-0.1483	-0.086	0.0108	0.2741	-0.0506	89.5	109.5
qHD5-2	5	15	RM267	RM405	4.9424	2.7552	2.1871	0.8797	0.6263	0.2534	0.7428	-0.4304	0.9034	-0.1887	-0.2819	-0.0024	14.5	25.5
qHD5-3	5	55	RM163	RM5558	3.5638	3.4083	0.1555	0.9142	0.7706	0.1436	0.8383	-0.5759	-0.1741	0.1564	0.5116	0.082	52.5	64.5
qHD5-4	5	94	RM5558	RM6313	6.1846	5.7279	0.4567	1.3726	1.317	0.0557	1.0783	-0.2527	-0.2216	0.0315	0.3515	0.0913	83.5	99
qHD6-1	6	49	RM557	RM136	31.3563	17.5697	13.7866	7.7643	3.8035	3.9608	-1.9502	3.5717	-0.1961	-1.1644	-2.3715	0.1603	47.5	50.5
qHD7-1	7	31	RM180	RM214	3.521	3.2869	0.2341	0.7765	0.7423	0.0342	0.8156	-0.2167	-0.1622	0.0381	0.2714	0.0693	26.5	36.5
qHD7-2	7	93	RM118	RM248	5.0559	4.4432	0.6127	1.2856	0.9902	0.2954	0.9423	-0.4468	-0.7519	0.3349	0.6244	0.2395	90.5	97.5
qHD7-3	7	104	RM248	RM172	4.5591	3.3246	1.2345	0.8989	0.7467	0.1522	0.8173	-0.5136	0.6343	-0.0546	0.0363	-0.1023	103.5	104
qHD8-1	8	35	RM6863	RM72	56.0052	53.5399	2.4653	15.3794	13.9476	1.4319	-3.5056	1.5282	0.7749	-0.3351	-1.7975	-0.1705	32.5	36.5
qHD12-1	12	29	RM6296	RM7102	15.7046	14.6136	1.0909	3.6593	3.5249	0.1345	1.762	-0.6357	0.0218	0.2322	0.3652	0.0165	21.5	35.5
qTWG1-1	1	79	RM488	RM212	4.212	4.0872	0.1249	1.5571	1.4974	0.0598	0.3176	-0.0162	-0.0454	-0.0515	0.1227	-0.0096	66.5	88.5
qTWG2-1	2	34	RM211	RM71	7.2812	6.5638	0.7174	2.6145	2.5518	0.0626	-0.4109	-0.1166	0.0115	0.0711	0.0431	-0.009	21.5	43.5
qTWG2-2	2	133	RM6	RM425	9.8734	7.1348	2.7386	3.4328	2.5659	0.8669	-0.4122	-0.1891	-0.3233	0.269	0.2713	-0.0278	126.5	137.5
qTWG2-3	2	175	RM425	RM138	4.5066	3.9451	0.5615	1.4795	1.3824	0.097	0.3025	0.0395	0.0963	0.0535	-0.1106	-0.0786	170.5	175
qTWG3-1	3	1	RM523	RM5474	2.7317	0.4906	2.2411	1.0026	0.1722	0.8304	-0.1081	-0.0466	-0.4005	0.1774	0.2948	-0.0251	0	11.5
qTWG3-2	3	113	RM411	RM7097	15.4152	14.0959	1.3192	5.7637	5.4991	0.2646	0.6035	-0.2402	0.0954	0.139	-0.0243	0.0301	107.5	117.5
qTWG3-3	3	187	RM448	RM570	15.0492	13.6578	1.3914	5.6002	5.5329	0.0673	-0.6053	-0.0186	0.0345	-0.0358	0.1081	-0.0882	180.5	192.5
qTWG4-1	4	92	RM241	RM7187	5.5085	5.2601	0.2484	1.9579	1.876	0.082	0.3523	-0.1334	0.0629	0.0347	0.0599	-0.0241	84.5	96.5
qTWG5-1	5	16	RM405	RM430	26.1792	23.814	2.3652	9.1721	8.8479	0.3242	-0.7653	-0.0471	-0.1618	-0.0182	0.276	-0.0489	14.5	18.5
qTWG5-2	5	66	RM5558	RM6313	3.0996	2.8027	0.2969	1.01	0.9927	0.0173	0.2603	0.008	-0.0571	0.0507	-0.0016	-0.0001	61.5	78.5
qTWG6-1	6	64	RM541	RM3827	9.3871	7.7238	1.6633	2.9678	2.7849	0.1829	-0.453	-0.0983	0.1244	-0.1478	0.1415	-0.0198	62.5	69.5
qTWG6-2	6	110	RM340	RM439	3.9084	3.6234	0.285	1.317	1.2899	0.0271	0.2947	-0.0008	-0.0467	0.059	0.0354	-0.0469	106.5	113.5
qTWG7-1	7	40	RM214	RM418	8.9778	7.1993	1.7784	2.8517	2.5511	0.3005	0.4157	0.2561	-0.1787	0.0129	-0.0492	-0.0411	36.5	43.5
qTWG7-2	7	82	RM505	RM234	3.7572	3.0198	0.7374	1.4067	1.0414	0.3653	0.2633	-0.2492	0.0023	0.0074	0.2437	-0.0042	74.5	88.5
qTWG8-1	8	92	RM502	RM6948	5.2603	4.7583	0.502	1.801	1.6862	0.1148	0.3352	-0.1169	-0.0452	0.1108	0.0925	-0.0411	90.5	94.5
qTWG9-1	9	24	RM296	RM7038	3.8687	3.6401	0.2285	1.4775	1.2664	0.2111	-0.2921	0.1222	-0.1687	0.1265	-0.1053	0.0253	16.5	26.5
qTWG9-2	9	41	RM7038	RM6854	3.3773	3.1689	0.2084	1.3154	1.1951	0.1203	-0.2819	0.1062	-0.1316	0.0825	-0.0671	0.0099	28.5	51.5
qTWG10-1	10	45	RM496	RM333	4.6603	4.5507	0.1096	1.601	1.5922	0.0088	-0.3251	0.0249	-0.0179	0.0095	-0.0377	0.0212	43.5	46.5
qTWG10-2	10	68	RM333	RM590	6.1006	5.8663	0.2343	2.0762	2.0547	0.0215	-0.3701	0.0225	0.032	-0.0231	-0.0638	0.0324	66.5	68
qTWG11-1	11	102	RM21	RM5961	2.9623	2.5111	0.4512	1.0207	0.8786	0.1422	-0.2487	-0.0562	0.1568	0.0604	-0.1339	-0.0271	99.5	109.5
qETN1-1	1	6	RM5496	RM572	6.4153	5.7825	0.6329	2.0939	1.9951	0.0987	-0.3265	0.0503	-0.1384	-0.0044	0.0603	0.0322	0	12.5
qETN1-2	1	25	RM312	RM493	10.038	9.7198	0.3181	4.3974	3.3763	1.0211	-0.4171	0.1803	0.0064	-0.4441	0.137	0.1204	20.5	29.5
qETN2-1	2	70	RM324	RM29	6.9382	6.1884	0.7499	2.334	2.156	0.178	-0.333	0.1047	0.0663	-0.1603	0.043	-0.0537	69.5	72.5
qETN2-2	2	175	RM425	RM138	5.0697	4.5156	0.5541	1.6017	1.5861	0.0156	-0.2855	0.0098	0.0372	-0.0503	0.0002	0.0031	167.5	175
qETN3-1	3	32	RM5474	RM3131	3.495	2.2034	1.2916	0.9783	0.778	0.2003	-0.2077	-0.1298	0.1784	-0.0074	0.0339	-0.0751	24.5	33.5
qETN3-2	3	55	RM251	RM5748	7.9573	4.0131	3.9443	2.201	1.434	0.7671	-0.3012	0.1847	0.2724	-0.076	-0.3577	-0.0234	49.5	59.5
qETN3-3	3	162	RM3856	RM8269	3.7081	3.0274	0.6807	1.2238	1.0629	0.1609	0.2344	-0.11	-0.088	0.1264	0.076	-0.0044	159.5	164.5
qETN3-4	3	200	RM5548	RM7389	5.3174	4.1954	1.122	2.2421	1.4941	0.7481	0.2781	-0.1839	-0.1769	0.3583	-0.0041	0.0066	196.5	200
qETN4-1	4	51	RM1155	RM252	8.7659	6.4595	2.3065	2.597	2.3178	0.2792	0.355	-0.1029	-0.1227	0.041	0.2178	-0.0332	45.5	60.5
qETN4-2	4	96	RM7187	RM317	2.9692	2.7181	0.251	1.0061	0.9602	0.046	0.2224	-0.0042	-0.0267	0.084	-0.0629	0.0098	90.5	101.5
qETN4-3	4	119	RM317	RM5473	5.9376	5.588	0.3497	2.1029	1.9556	0.1474	0.317	0.0493	-0.014	0.1364	-0.1166	-0.055	112.5	126.5
qETN5-1	5	47	RM405	RM430	4.0974	2.9838	1.1136	1.1635	1.0463	0.1172	-0.2347	-0.1386	-0.0134	0.0979	0.0414	0.0127	36.5	52.5
qETN5-2	5	70	RM5558	RM6313	5.1364	4.1003	1.0361	1.5006	1.4339	0.0667	-0.2744	-0.1132	0.0085	0.0373	0.0555	0.0118	58.5	85.5
qETN6-1	6	43	RM557	RM136	2.6493	1.8132	0.8361	0.96	0.6378	0.3222	0.197	-0.2449	0.1376	0.1229	-0.0519	0.0362	39.5	48.5
qETN6-2	6	72	RM3827	RM3628	2.9091	2.3997	0.5093	1.0233	0.8306	0.1927	0.2151	-0.1535	-0.0464	0.1642	0.0039	0.0318	67.5	76.5
qETN6-3	6	114	RM439	RM412	2.6216	2.4332	0.1884	1.0249	0.8635	0.1614	-0.2128	0.0029	0.0875	-0.1759	0.046	0.0395	111.5	117
qETN7-1	7	41	RM214	RM418	2.8872	2.7088	0.1784	1.1988	0.9458	0.253	-0.223	0.1303	-0.0567	-0.1947	0.0834	0.0376	36.5	45.5
qETN7-2	7	93	RM118	RM248	3.5116	2.6447	0.8669	1.1565	0.9414	0.2151	-0.2219	-0.078	-0.1456	0.0441	0.1635	0.0161	90.5	97.5
qETN8-1	11	1	RM286	RM4	7.3756	5.8138	1.5618	2.4702	2.0246	0.4455	-0.3315	0.2586	-0.0082	-0.1846	0.0611	-0.127	0	5.5
qETN8-2	11	16	RM4	RM6288	6.1014	4.6827	1.4186	1.9607	1.5499	0.4109	-0.2906	-0.2006	0.0078	-0.0855	0.026	0.2523	10.5	21.5
qETN12-1	12	27	RM6296	RM7102	5.3829	5.0936	0.2893	1.7834	1.7216	0.0618	-0.2976	0.032	-0.074	-0.0584	0.0722	0.0282	17.5	43.5
qETN12-2	12	85	RM3331	RM270	4.0168	2.6882	1.3286	1.9055	0.955	0.9505	0.2272	-0.1276	-0.2321	0.4235	-0.0836	0.0199	79.5	85
qNSP1-1	1	0	RM5496	RM572	11.479	10.5647	0.9143	5.1525	4.4096	0.7429	58.108	-31.6979	37.5057	14.831	-10.0944	-10.5444	0	1.5
qNSP1-2	1	105	RM3403	RM265	2.9937	2.4468	0.5469	1.3646	1.001	0.3636	27.3977	-10.1502	-3.7749	29.9235	-18.5525	2.5541	101.5	114.5
qNSP2-1	2	34	RM211	RM71	5.3018	5.0071	0.2947	2.1259	1.9708	0.1551	37.3607	-6.8455	1.1172	19.9578	-6.2514	-7.9781	13.5	42.5
qNSP2-2	2	91	RM29	RM262	5.0098	4.1243	0.8855	1.9384	1.6522	0.2861	34.3833	3.2219	-14.4938	26.2736	-7.9355	-7.0662	77.5	104.5
qNSP2-3	2	143	RM6	RM425	5.3418	3.1724	2.1694	2.8717	1.2781	1.5936	30.1533	-25.9911	-34.7766	61.253	3.7087	-4.1941	136.5	148.5
qNSP3-1	3	32	RM5474	RM3131	3.0845	2.863	0.2214	1.3707	1.1787	0.192	30.0184	-1.0398	-1.1072	22.7415	-11.3438	-9.2508	28.5	33.5
qNSP3-2	3	121	RM411	RM7097	3.7542	3.4033	0.3508	1.6238	1.3477	0.2761	-30.9084	14.9019	0.1277	-25.8774	9.1757	1.6721	105.5	126.5
qNSP3-3	3	196	RM570	RM5548	4.1699	3.4275	0.7424	1.7861	1.4092	0.3769	31.8016	-3.2086	29.8141	-0.5951	-20.5748	-5.4357	188.5	198.5
qNSP4-1	4	93	RM241	RM7187	2.5261	2.1655	0.3606	0.8992	0.8828	0.0164	-25.0076	4.3567	-1.0805	-5.4055	-0.7489	2.8781	83.5	97.5
qNSP4-2	4	121	RM5473	RM131	4.592	2.4641	2.1279	1.3672	1.027	0.3401	26.9703	24.8664	3.5606	-5.3299	-23.3466	0.2495	115.5	128.5
qNSP6-1	6	32	RM217	RM253	2.5181	2.3425	0.1755	1.0659	0.9563	0.1096	-28.5728	9.4995	-6.6717	-15.1299	9.9132	2.3888	24.5	36.5
qNSP6-2	6	61	RM6818	RM541	17.2334	13.5459	3.6875	7.7836	5.6645	2.1192	67.1015	-4.1543	-15.1776	69.9761	-56.912	6.2679	60.5	65.5
qNSP6-3	6	77	RM3628	RM162	5.1873	2.9497	2.2375	1.7092	1.2212	0.488	30.0845	-24.262	5.2361	-6.2304	33.0547	-7.7984	76.5	80.5
qNSP6-4	6	108	RM340	RM439	3.9875	3.2747	0.7129	1.7336	1.3363	0.3973	31.1648	-29.5235	11.9455	19.5635	3.7364	-5.7219	99.5	112.5
qNSP5-1	5	99	RM5558	RM6313	3.8291	2.9231	0.906	1.4207	1.2031	0.2176	29.2035	-1.2332	-16.5647	21.1743	-6.2413	2.8649	94.5	99
qNSP7-1	7	13	RM82	RM180	6.2219	4.499	1.7229	2.0899	1.8285	0.2614	35.9871	-16.7732	2.7451	1.3802	22.9829	-10.335	9.5	19.5
qNSP7-2	7	101	RM118	RM248	3.3672	2.4028	0.9644	1.303	0.9813	0.3217	-26.5897	-3.4736	13.736	-25.2285	17.7188	-2.7526	92.5	104
qNSP8-1	8	49	RM331	RM284	11.7744	10.7292	1.0452	5.4947	4.384	1.1108	56.2988	-25.7678	4.1452	50.6735	-27.6488	-1.4022	46.5	54.5
qNSP9-1	9	13	RM5688	RM296	2.8728	2.5364	0.3364	1.1251	0.9899	0.1353	26.661	3.2531	2.4513	15.3015	-13.1793	-7.8266	3.5	26.5
qNSP9-2	9	53	RM566	RM434	7.6394	5.7959	1.8435	2.5715	2.3882	0.1833	41.157	-7.3983	-17.7999	14.9859	6.0659	4.1464	49.5	56.5
qNSP10-1	10	56	RM333	RM590	3.3176	2.4351	0.8826	1.2573	1.0015	0.2559	-26.6372	15.7654	-23.805	8.786	2.2428	-2.9893	51.5	59.5
qNSP11-1	11	52	RM3133	RM3701	4.1736	3.5073	0.6663	1.7412	1.4182	0.323	32.8168	-22.4268	-0.1534	23.5494	8.6895	-9.6586	47.5	63.5
qNSP11-2	11	150	RM206	RM224	2.928	2.4165	0.5115	1.1708	0.9467	0.2241	25.9227	-12.6489	-9.8339	22.8665	2.6117	-2.9953	120.5	156
qSS1-1	1	86	RM212	RM1003	2.601	0.4058	2.1952	1.8107	0.2631	1.5477	0.627	-0.0357	-2.8224	0.9073	1.6354	0.3153	85.5	88.5
qSS1-2	1	150	RM14	RM5410	3.3114	1.1952	2.1162	2.7324	0.8047	1.9278	-1.1372	-0.0621	-3.2731	1.1964	1.7958	0.3429	139.5	151
qSS6-1	6	35	RM253	RM557	3.884	3.2644	0.6196	2.4777	2.0634	0.4143	-1.9063	0.0138	0.7288	0.8638	-1.5382	-0.0682	33.5	41.5
qSS6-2	6	49	RM557	RM136	4.1525	3.3279	0.8246	2.5011	2.0788	0.4223	-1.8471	-0.0387	1.0893	0.5283	-1.4025	-0.1764	43.5	55.5
qSS2-1	2	0	RM211	RM71	3.5293	3.1251	0.4042	2.1026	2.0819	0.0207	-1.7396	-0.0781	-0.2204	0.3007	0.0501	-0.0522	0	13.5
qSS2-2	2	100	RM262	RM6	3.5551	3.1775	0.3776	2.0681	2.0488	0.0194	-1.7379	-0.0385	-0.284	0.2326	0.0815	0.0084	94.5	99.5
qSS2-3	2	144	RM425	RM138	3.3749	0.0004	3.3745	2.8372	0.0003	2.837	0.0199	-1.2044	-3.0511	1.0067	2.9818	0.267	137.5	152.5
qSS3-1	3	1	RM523	RM5474	6.4182	1.397	5.0212	4.7905	0.8751	3.9155	-1.1414	-1.5131	-3.8439	2.4436	2.423	0.4904	0	7.5
qSS3-2	3	53	RM251	RM5748	2.733	1.3785	1.3545	1.5647	0.8379	0.7268	-1.2217	-1.3067	-1.1216	0.94	1.6149	-0.1267	50.5	60.5
qSS3-3	3	164	RM8269	RM448	10.2004	0.0199	10.1805	8.2609	0.008	8.2528	-0.1088	-1.4535	-5.8231	2.7665	4.0979	0.4121	162.5	165.5
qSS3-4	3	200	RM5548	RM7389	3.1492	2.0411	1.108	2.2895	1.3545	0.9349	-1.4083	-0.0373	-2.177	0.7489	1.217	0.2483	197.5	200
qSS5-1	5	52	RM430	RM163	4.5576	1.5902	2.9674	3.424	1.0131	2.4109	1.2341	-1.8577	-2.0361	0.8739	3.1227	-0.1028	48.5	58.5
qSS7-1	7	0	RM436	RM82	3.1725	0.2306	2.9419	2.6137	0.152	2.4617	0.4699	-1.8808	-2.0454	0.7383	3.0996	0.0883	0	4.5
qSS8-1	8	1	RM506	RM1235	3.2441	2.2832	0.9609	1.6356	1.5254	0.1102	-1.4888	0.4062	0.0453	-0.3858	0.4585	-0.5242	0	4.5
qSS8-2	8	10	RM6356	RM6863	5.8229	3.0037	2.8192	5.0986	2.027	3.0716	-1.7202	1.1838	2.2797	0.2712	-3.9618	0.2271	8.5	11.5
qSS8-3	8	45	RM72	RM331	7.2983	5.8518	1.4465	5.374	3.7454	1.6286	2.367	0.1764	2.4607	-2.3523	0.368	-0.6528	39.5	45.5
qSS9-1	9	54	RM566	RM434	5.7318	4.8116	0.9202	3.2775	3.099	0.1785	-2.1234	-0.7325	-0.3259	0.7248	0.3598	-0.0262	49.5	58.5
qSS10-1	10	44	RM228	RM496	3.5038	2.4711	1.0327	1.9461	1.5886	0.3575	1.5213	-1.1428	-0.3359	0.9443	0.5416	-0.0072	36.5	48.5
qSS11-1	11	47	RM167	RM3133	3.0699	2.0665	1.0034	1.5591	1.3792	0.18	-1.4685	0.0556	0.5608	-0.9069	0.4804	-0.1898	42.5	51.5
qSS11-2	11	76	RM287	RM21	6.2144	5.4222	0.7921	3.6338	3.5772	0.0566	-2.4759	-0.4288	0.0237	0.5399	-0.0587	-0.0761	72.5	80.5
qSS11-3	11	124	RM206	RM224	4.2399	3.0367	1.2031	2.4076	1.884	0.5237	-1.6745	1.2659	0.6502	-0.6231	-1.2154	-0.0776	119.5	153.5
qSS12-1	12	43	RM6296	RM7102	4.0448	1.0214	3.0234	2.6298	0.6779	1.9519	1.0034	-0.5204	-2.964	1.3581	1.8795	0.2468	30.5	47.5
