# Supplementary material for: Mapping and Validation of Quantitative Trait Loci on Yield-Related Traits Using Bi-Parental Recombinant Inbred Lines and Reciprocal Single-Segment Substitution Lines in Rice (Oryza sativa L.)
Source: Plants (Basel). 2024 Dec 26;14(1):43. doi: 10.3390/plants14010043 (PMC11723429; doi:10.3390/plants14010043)
Supplement: Supplementary file 1 [file plants-14-00043-s001.zip › Table S3..xlsx]

## Sheet: AIS-IAS QTLs
			Table S3: QTLs identified by the CSL functionality in reciprocal SSSL populations in each environment and BLUE.
			AIS QTLs										IAS QTLS
TraitName	Environment	MarkerID	MarkerName	Chromosome	Position	LOD	PVE(%)	Add	M(QQ)	M(qq)							IAS QTLs
qPH2-1	3	23	RM425	2	143.95	2.9075	15.0732	7.0086	108.602	94.5852			TraitName	Environment	MarkerID	MarkerName	chromosome	position	LOD	PVE(%)	Add	M(QQ)	M(qq)
qPH2-2	1/2/BL	24	RM138	2	175.45	3.36-4.53	21.47-25-98	10.28-13.48	98.5-101.85	71.53-84.24			qPH1-1	1/2/3/4/BL	4	RM493	1	29.33	3.34-6.94	23.65-42.94	-16.03- -11.31	76.55-103.22	102.62-125.62
qPH3-1	3/4/BL	30	RM251	3	51.33	2.69-3.24	14.54-17.01	4.89-5.35	97.19-106.9	87.40-96.24			qHD1-1	4/BL	12	RM5410	1	151.42	2.57-3.30	13.48-23.4429	-4.73- -2.49	86.53-87.22	92-96
qPH6-1	4	63	RM557	6	42.23	3.7373	21.006	-6.7391	85.563	99.0412			qHD3-1	1/2/3/BL	25	RM523	3	0	4.25-8.12	28.63-48.12	3.53-5.3	75.78-112.1	68.71-101.5
qPH11-1	2	124	RM3133	11	47.21	2.5226	12.7301	-6.8996	81.4754	95.2746			qHD4-1	1	43	RM252	4	71.17	3.6472	17.612	2.2836	74.5336	69.9663
qHD1_1	1	1	RM5496	1	0	13.8522	25.356	3.9954	73.1065	65.1157			qSS1-2	BL	4	RM493	1	29.33	3.0645	21.9315	-4.7534	73.0145	82.5212
qHD1_2	1	4	RM493	1	29.33	5.5389	7.2693	-3	66.1111	72.1111			qSS1-1	2/BL	12	RM5410	1	151.42	4.0044	21.4828	9.889	44.1403	24.3622
qHD2_2	1/BL	21	RM262	2	98.76	3.08-4.42	3.46- 5.56	1.13- 1.87	70.98-83.92	67.24-81.65			qSS3-1	2	31	RM5748	3	60.5	3.8965	20.808	13.6403	47.8915	20.611
qHD2-3	BL	23	RM425	2	143.95	8.2195	11.2383	2.0386	84.8272	80.7501			qETN11-1	2/BL	118	RM6288	11	19.35	2.83-3.03	20.44-21.72	-2.02- -1.23	11.49-11.87	13.95-15.9175
qHD2-4	1/2	24	RM138	2	175.45	3.10-9.49	13.78-14.55	4.24-4.62	73.35-104.37	64.86-95-12
qHD3.1	2/3/4/BL	25	RM523	3	0	6.07- 13.53	9.66 -30.10	2.91-4.87	79.51-104.62	72.96-94.87
qHD2_1	3	29	RM7	2	41.43	3.1585	7.0366	1.1971	77.4382	75.0441
qHD3-2	BL	30	RM251	3	51.33	4.8485	5.8264	1.0542	83.8429	81.7344
qHD3-4	4/BL	34	RM570	3	195.83	4.7-4.2158	5.71-6.1677	2.03-3.4822	79.97-84.82	73.00-80.75
qHD6-1	3/4/BL	63	RM557	6	42.23	3.47-16.20	7.34-38.45	5.10-1.35	71.38-8143	77.84-84.14
qHD6-2	1	64	RM136	6	50.41	9.522	14.5962	2.4954	71.6065	66.6157
qHD6-3	4	65	RM6818	6	59.92	3.7751	5.4331	-3.2678	73.2202	79.7559
qHD7-1	1/3/BL	88	RM172	7	104.69	4.54-6.52	6.32-10.65	1.75-2.27	71.10-84.54	67.11-81.03
qHD8-1	3/4/BL	94	RM72	8	37.45	8.21-11.38	17.68-22.23	-6.26- 3.58	70.22-79.20	18-20
qPL2-1	3	15	RM5699	2	50.59	3.0568	19.7442	-1.4143	16.195	19.0236
qTWG2-1	2/BL	23	RM425	2	143.95	2.9967	19.3968	-1.7339	21.1925	24.6603
qSNG2-1	1	24	RM138	2	175.45	2.8808	18.7213	12.3274	70.335	45.6802
qSNG6-1	4	63	RM557	6	42.23	2.8674	18.6432	-7.8814	62.2783	78.0411
qSS1-1	3/4/BL	1	RM5496	1	0	3.98-5.52	20.24-26.41	-13.10-5.63-	38.22-74.20	64.44-83.94
qSS2-1	1/2	23	RM425	2	143.95	11.57-22..56	27.22-52.34	-15.04-12.5804	70.83-72.5	97.66-100.92
qSS2-2	1/2	24	RM138	2	175.45	6.54-11.22	12.58-12.99	11.66-12	97.08-97.54	73.08-74.21
qSS9-1	4	101	RM8219	9	0	3.9601	17.9107	-15.1106	36.2219	66.443
qSS11-1	3	129	RM206	11	119.55	3.2945	16.3027	-4.1626	69.3078	77.633
qNSP6-1	1, 2	65	RM6818	6	59.92	3.9216	24.586	192.072	1015.34	631.19
qGN6-1	1	65	RM6818	6	59.92	3.2735	20.9863	157.915	853.665	537.836
qETN2-1	4	16	RM5390	2	62.98	2.5513	16.7715	-1.7464	8.8325	12.3253
