# Supplementary material for: Mapping and Validation of Quantitative Trait Loci on Yield-Related Traits Using Bi-Parental Recombinant Inbred Lines and Reciprocal Single-Segment Substitution Lines in Rice (Oryza sativa L.)
Source: Plants (Basel). 2024 Dec 26;14(1):43. doi: 10.3390/plants14010043 (PMC11723429; doi:10.3390/plants14010043)
Supplement: Supplementary file 1 [file plants-14-00043-s001.zip › Table S4.xlsx]

## Sheet: Sheet2
					Validation by reciprocal SSSLs for the eight stable QTLs
Average plant height						Chr.03	qPH3-1
	GL	GY	NC	NJ		RM523	RM5474	RM3131	RM3467	RM7	RM251	RM5748	RM282	RM411	RM570	RM5548	RM7389
Aso	68.88	81.5	89.49	93.78		0	0	0	0	0	0	0	0	0	0	0	0
AIS14	67.5	92	93	93		2	2	0	0	0	0	0	0	0	0	0	0
AIS15	70	88	94.25	94.25		2	2	2	2	0	0	0	0	0	0	0	0
AIS16	73.25	86	95.75	95.75		0	0	2	2	0	0	0	0	0	0	0	0
AIS17	68.5	84.5	92.5	92.5		0	0	2	2	2	0	0	0	0	0	0	0
AIS18	74.25	86	103.25	103.25		0	0	2	2	2	2	2	0	0	0	0	0
AIS19	74.75	85.5	102	102		0	0	0	2	2	2	2	2	0	0	0	0
AIS20	74	84	97.5	97.5		0	0	0	0	2	2	0	0	0	0	0	0
AIS22	72	85.75	89	89		0	0	0	0	0	0	0	0	0	2	2	2
Average plant height						Chr.03	qPH3-1
	GL	GY	NC	NJ		RM523	RM5474	RM3131	RM3467	RM7	RM251	RM5748	RM282	RM411	RM570	RM5548	RM7389
IR24	79.63	63.5	102.7	101.04		2	2	2	2	2	2	2	2	2	2	2	2
IAS13	81	79.5	99.25	106		0	0	0	2	2	2	2	2	2	2	2	2
IAS14	76.75	72.5	95	95.25		0	0	0	0	0	0	2	2	2	2	2	2
IAS15	72.25	65.5	92	97.25		2	2	2	2	0	0	0	0	0	2	2	2
IAS18	81.5	66.75	99	102.25		2	2	2	2	2	2	2	2	2	0	0	0
Average days to heading						Chr.03	qHD3-1
	GL	GY	NC	NJ		RM523	RM5474	RM3131	RM3467	RM7	RM251	RM5748	RM282	RM411	RM570	RM5548	RM7389
Aso	56.96	88.96	75.48	84.13		0	0	0	0	0	0	0	0	0	0	0	0
AIS14	57.5	99.5	82	91		2	2	0	0	0	0	0	0	0	0	0	0
AIS15	57.5	100.5	82	91		2	2	2	2	0	0	0	0	0	0	0	0
AIS16	58	93.5	78	85		0	0	2	2	0	0	0	0	0	0	0	0
AIS17	57	92	78	84		0	0	2	2	2	0	0	0	0	0	0	0
AIS19	58	93	79	87		0	0	2	2	2	2	2	0	0	0	0	0
AIS18	57.5	93	77	86		0	0	0	2	2	2	2	2	0	0	0	0
AIS20	58.5	92.5	78	84		0	0	0	0	2	2	0	0	0	0	0	0
AIS21	58	93.5	78	87		0	0	0	0	2	2	2	2	2	0	0	0
AIS22	59.5	94	77	92		0	0	0	0	0	0	0	0	0	2	2	2
Average days to heading						Chr.03	qHD3-1
	GL	GY	NC	NJ		RM523	RM5474	RM3131	RM3467	RM7	RM251	RM5748	RM282	RM411	RM570	RM5548	RM7389
IR24	79.46	113.75	88.83	87.13		2	2	2	2	2	2	2	2	2	2	2	2
IAS13	71	100.5	80	83		0	0	0	2	2	2	2	2	2	2	2	2
IAS14	71	102.5	81	80		0	0	0	0	0	0	2	2	2	2	2	2
IAS15	81	117	93	89		2	2	2	2	0	0	0	0	0	2	2	2
IAS18	78.5	111.5	88	87		2	2	2	2	2	2	2	2	2	0	0	0
Average days to heading						Chr.06	qHD6
	GL	GY	NC	NL		RM508	RM469	RM217	RM253	RM557	RM136	RM6818	RM541	RM3827	RM3628	RM162	RM275	RM528	RM340	RM439	RM412	RM345
Aso	56.65	89.75	74.92	83.88
AIS29	57	89.5	77	85		2	2	0	0	0	0	0	0	0	0	0	0	0	0	0	0	0
AIS30	60	86.5	71.5	73.5		0	0	2	2	2	0	0	0	0	0	0	0	0	0	0	0	0
AIS31	61	88	73.5	73.5		0	0	2	2	2	2	0	0	0	0	0	0	0	0	0	0	0
AIS32	62	91	72.5	76		0	0	0	0	2	2	0	0	0	0	0	0	0	0	0	0	0
AIS33	56	89	78	86		0	0	0	0	0	2	2	2	0	0	0	0	0	0	0	0	0
AIS34	64.5	92	74	78		0	0	0	0	0	0	0	0	2	2	2	2	2	0	0	0	0
AIS35	56	84.5	75	83		0	0	0	0	0	0	0	0	0	0	0	0	0	2	2	2	2
Average days to heading						Chr.06	qHD6
	GL	GY	NC	NL		RM508	RM6818						RM541	RM3827	RM3628	RM162	RM275	RM528	RM340	RM439	RM412	RM345
IR24	79.26	112.57	88.04	86.74
IASI28	78.5	113.5	86.5	87		0	2	2	2	2	2	2	2	2	2	2	2	2	2	2	2	2
IASI29	75	112	85.5	86		0	0						0	0	0	0	0	0	2	2	2	2
IASI30	77	113.5	85	86		2	0						0	0	0	0	0	0	2	2	2	2
IASI31	77	113	87.5	86		2	2						2	0	0	0	0	0	2	2	2	2
IASI32	77.5	113.5	88	86.5		2	2						2	2	2	2	2	2	0	0	0	0
Average days to heading						Chr.08	qHD8
	GL	GY	NC	NL		RM408	RM506	RM1235	RM6356	RM6863	RM72	RM331	RM284	RM531	RM502	RM6948	RM281
Aso	56.65	89.75	74.92	83.88
AIS42	61.5	94	81	85		2	2	2	0	0	0	0	0	0	0	0	0
AIS43	57	90.5	76	84.5		0	0	2	2	2	0	0	0	0	0	0	0
AIS44	57	89	74	84		0	0	0	0	0	2	2	2	0	0	0	0
AIS45	56	84	66.5	72		0	0	0	0	0	0	0	0	2	2	2	2
Average days to heading						Chr.08	qHD8
	GL	GY	NC	NL		RM408	RM506	RM1235	RM6356	RM6863	RM72	RM331	RM284	RM531	RM502	RM6948	RM281
IR24	79.26	112.57	88.04	86.74
IAS39	76	110.5	86	86		0	0	0	0	2	2	2	2	2	2	2	2
IAS40	78	110.5	87	87		2	2	0	0	0	2	2	2	2	2	2	2
IAS41	76	109.5	84	87		0	0	0	0	0	2	2	0	2	2	2	2
IAS42	80	113	87.5	88		2	2	2	2	2	0	0	2	0	2	2	2
IAS43	82	113	89.5	88.5		2	2	2	2	2	2	2	2	2	0	0	0
Average thousand grain weight						Chr.02	qTGW2-2
	GL	GY	NC	NL		RM211	RM71	RM5699	RM5390	RM1313	RM424	RM324	RM29	RM262	RM6	RM425	RM138
ASO	26.27	25.65	25.1	25.37		0	0	0	0	0	0	0	0	0	0	0	0
AIS6	26.19	25.66	25.11	25.865		2	0	0	0	0	0	0	0	0	0	0	0
AIS7	24.77	22.81	24.565	24.435		2	2	2	0	0	0	0	0	0	0	0	0
AIS8	22.995	22.22	23.19	23.49		0	2	2	2	2	2	2	2	0	0	0	0
AIS9	23.82	22.5	23.2	22.895		0	0	2	2	2	2	2	2	2	0	0	0
AIS10	23.115	23.025	25.195	25.955		0	0	0	0	0	0	0	0	2	0	0	0
AIS11	27.03	24.285	25.715	25.57		0	0	0	0	0	0	0	0	0	2	0	0
AIS12	22.79	20.215	22.69	23.65		0	0	0	0	0	0	0	0	0	2	2	0
AIS13	23.34	22.17	23.135	23.62		0	0	0	0	0	0	0	0	0	0	2	2
Average thousand grain weight						Chr.02	qTGW2-2
	GL	GY	NC	NL		RM211	RM71	RM5699	RM5390	RM1313	RM424	RM324	RM29	RM262	RM6	RM425	RM138
IR24	21.49	19.42	21.32	21.91		2	2	2	2	2	2	2	2	2	2	2	2
IAS7	23.245	22.36	23.035	24.925		0	0	0	0	0	0	0	0	2	2	2	2
IAS8	20.09	19.835	20.26	20.51		2	2	2	0	0	0	0	0	2	2	2	2
IAS9	24.755	22.22	23.19	24.4		2	2	2	2	2	2	2	2	0	0	2	2
IAS10	24.19	22.455	23.68	25.115		2	2	2	2	2	2	2	2	0	0	0	2
IAS11	21.375	20.03	22.36	22.37		2	2	2	2	2	2	2	2	2	0	0	2
IAS12	20.915	18.5	21.27	22.065		2	2	2	2	2	2	2	2	2	2	2	0
Average effective tiller number						Chr.11	qETN11
	GL	GY	NC	NL		RM286	RM4	RM6288	RM5599	RM167	RM3133	RM3701	RM287	RM21	RM5961	RM206	RM224
ASO	14.12	16.95	21.95	13.25		0	0	0	0	0	0	0	0	0	0	0	0
AIS57	13.165	16	22.665	11.165		2	2	2	0	0	0	0	0	0	0	0	0
AIS58	16.835	13.5	27.17	14.835		0	0	0	2	2	2	2	2	0	0	0	0
AIS59	15.5	18.17	22.165	11.83		0	0	0	0	0	2	2	2	2	2	2	2
AIS60	12.67	17.835	22.835	13.835		0	0	0	0	0	0	0	0	2	2	2	2
AIS61	16	14	23.5	14.33		0	0	0	0	0	0	0	0	0	0	2	2
Average effective tiller number						Chr.11	qETN11
	GL	GY	NC	NL		RM286	RM4	RM6288	RM5599	RM167	RM3133	RM3701	RM287	RM21	RM5961	RM206	RM224
IR24	7.58	12.33	17.33	9.48		2	2	2	2	2	2	2	2	2	2	2	2
IAS57	8	10.5	17.165	10.835		2	2	0	2	2	2	2	2	2	2	2	2
Average number of spikelets per plant						Chr.06	qNSP6
	GL	GY	NC	NL		RM508	RM469	RM217	RM253	RM557	RM136	RM6818	RM541	RM3827	RM3628	RM162	RM275	RM528	RM340	RM439	RM412	RM345
ASO	591.11	1257.83	1441.09	973.07
AIS29	550.5	1483.16	1339.84	1188.67		2	2	0	0	0	0	0	0	0	0	0	0	0	0	0	0	0
AIS30	566.67	1487.5	1152.16	630.67		0	0	2	2	2	0	0	0	0	0	0	0	0	0	0	0	0
AIS31	556.5	1161.84	1519.16	723		0	0	2	2	2	2	0	0	0	0	0	0	0	0	0	0	0
AIS32	601	1484.16	1561.5	814		0	0	0	0	2	2	0	0	0	0	0	0	0	0	0	0	0
AIS33	520.165	1651.17	1675.33	962.335		0	0	0	0	0	2	2	2	0	0	0	0	0	0	0	0	0
AIS34	1015.34	1507.17	1707.34	752.335		0	0	0	0	0	0	0	0	2	2	2	2	2	0	0	0	0
AIS35	618.665	901.83	1546.16	880		0	0	0	0	0	0	0	0	0	0	0	0	0	2	2	2	2
Average number of spikelets per plant						Chr.06	qNSP6
	GL	GY	NC	NL		RM508	RM6818	RM541	RM3827	RM3628	RM162	RM275	RM528	RM340	RM439	RM412	RM345
IR24	1025.84	2021.68	2553.73	1646.65		0	2	2	2	2	2	2	2	2	2	2	2
IAS28	951	2291.84	2632.5	1521.5		0	2	2	2	2	2	2	2	2	2	2	2
IAS29	912.335	1988	2426	1382.17		0	0	0	0	0	0	0	0	2	2	2	2
IAS30	1246.16	1567.5	1766.67	1582.66		2	0	0	0	0	0	0	0	2	2	2	2
IAS31	840.335	1441.16	2227.66	1157.5		2	2	2	0	0	0	0	0	2	2	2	2
IAS32	961.165	1616.5	2221.5	1657.5		2	2	2	2	2	2	2	2	0	0	0	0
Average seed set percentage						Chr.01	qSS1
	GL	GY	NC	NL		RM5496	RM572	RM312	RM493	RM488	RM212	RM1003	RM486	RM3403	RM265	RM14	RM5410
ASO	87.55	90.42	84.14	77.79
AIS1	85.83	88.5	69.33	42.17		2	2	2	0	0	0	0	0	0	0	0	0
AIS2	80	88.665	74.665	64.5		2	2	2	2	2	0	0	0	0	0	0	0
AIS3	87.5	91.665	81.67	77.335		0	0	0	0	0	2	2	0	0	0	0	0
AIS4	88.5	87.335	80.17	78.665		0	0	0	0	0	2	2	2	2	2	0	0
AIS5	87.83	93.17	80.5	76.33		0	0	0	0	0	0	0	0	0	2	2	2
Average seed set percentage						Chr.01	qSS1
	GL	GY	NC	NL		RM5496	RM572	RM312	RM493	RM488	RM212	RM1003	RM486	RM3403	RM265	RM14	RM5410
IR24	75.67	58.42	80.79	83.33		2	2	2	2	2	2	2	2	2	2	2	2
IAS1	82.335	66	87.665	83.5		0	0	0	2	2	2	2	2	2	2	2	2
IAS12	85	67.17	88	86.5		2	0	0	0	0	2	2	2	2	2	2	2
IAS2	85.165	73.835	86.665	87.835		2	2	2	0	0	2	2	2	2	2	2	2
IAS13	80.33	47.335	91.335	84.335		2	2	2	2	2	0	0	0	0	0	2	2
IAS3	73	47.17	81	77.165		2	2	2	2	2	0	0	0	0	0	0	0
